# Supplementary material for: TOPMed imputed genomics enhances genomic atlas of the human proteome in brain, cerebrospinal fluid, and plasma
Source: Sci Data. 2024 Apr 16;11:387. doi: 10.1038/s41597-024-03140-3 (PMC11021418; doi:10.1038/s41597-024-03140-3)
Supplement: Supplementary file 2 — Supplementary Tables [file 41597_2024_3140_MOESM2_ESM.xlsx]

## Sheet: Table legend
Table	Content
Supplementary Table 1	List of files uploaded to NIAGADS for the genomic data measured in Knight ADRC (accession number NG00127.v1)
Supplementary Table 2	List of files uploaded to NIAGADS for the proteomic data measured in Knight ADRC (accession number NG00102.v1)
Supplementary Table 3	Annotation table of 1305 proteins analyzed in SomaScan proteomics data
Supplementary Table 4	Pleiotropic regions and genetic regions associated with multiple proteins
Supplementary Table 5	Mendelian randomization (MR) results showing the evidence of causality of proteins for Alzheimer's disease
Supplementary Table 6	Co-localization analysis showing the evidence of one functional variant for AD risk and a protein

## Sheet: S1
Supplementary Table 1. List of files uploaded to NIAGADS for the genomic data measured in Knight ADRC (accession number NG00127.v1)
File name	Fileset accession	Description	File version	File release date	Consent	md5
Knight-ADRC_GWAS_protocol.docx	fsa000033	GWAS	2022.11.02	44908	NONE	4370e65fffc21ce31741d0eb90045b9d
KnightADRC_PhenotypeData_2022.11.02_DS-ADRD-IRB-PUB.xlsx	fsa000033	phenotype	2022.11.02	44908	DS-ADRD-IRB-PUB	f13300237fe5f30d8cc60a73fcdaae82
KnightADRC_PhenotypeData_2022.11.02_DS-ADRD-IRB-PUB-NPU.xlsx	fsa000033	phenotype	2022.11.02	44908	DS-ADRD-IRB-PUB-NPU	0e696860b812e6068971d4eeea72cc20
KnightADRC_PhenotypeData_2022.11.02_HMB-IRB-PUB.xlsx	fsa000033	phenotype	2022.11.02	44908	HMB-IRB-PUB	5144c182eb3c6ca5db96cd17a92c2446
KnightADRC_PhenotypeData_DD_2022.11.02.xlsx	fsa000033	phenotype	2022.11.02	44908	NONE	3f39518bfb929f10bc215ee716a2c9b1
KnightADRC_PhenotypeData_2022.11.02_ALL.xlsx	fsa000033	phenotype	2022.11.02	44908	ALL	7de503086733aa625b68a0b579ad64e5
KnightADRC_GWAS_2022.11.02_DS-ADRD-IRB-PUB.zip	fsa000033	GWAS	2022.11.02	44908	DS-ADRD-IRB-PUB	20cef64386c4f114d870aaafd95a85e8
KnightADRC_GWAS_2022.11.02_DS-ADRD-IRB-PUB-NPU.zip	fsa000033	GWAS	2022.11.02	44908	DS-ADRD-IRB-PUB-NPU	b9220d8d0515b726f9e1702dc9b350a7
KnightADRC_GWAS_2022.11.02_HMB-IRB-PUB.zip	fsa000033	GWAS	2022.11.02	44908	HMB-IRB-PUB	a9274fdba4f4a120e5ce6e396a9747bd
KnightADRC_GWAS_2022.11.02_ALL.zip	fsa000033	GWAS	2022.11.02	44908	ALL	d4d47eaa35183e01d87b5ad2de09c8cb

## Sheet: S2
Supplementary Table 2. List of files uploaded to NIAGADS for the proteomic data measured in Knight ADRC (accession number NG00102.v1)
File name	Fileset accession	Description	File version	File release date	Consent	md5
Brain_SOMAscan1.3k_analyte_info.csv	fsa000066	Protein annotations	2023.11.07	2023-11-07	NONE	8ce8e518e517b90d266f5b90339602a6
Brain_SOMAscan1.3k_cov_Washu_Cruchaga_2023_DS-ADRD-IRB-PUB.txt	fsa000066	Covariate file	2023.11.07	2023-11-07	DS-ADRD-IRB-PUB	60ad3faff1dcddb83d2833cdc23fd989
Brain_SOMAscan1.3k_cov_Washu_Cruchaga_2023_HMB-IRB-PUB.txt	fsa000066	Covariate file	2023.11.07	2023-11-07	HMB-IRB-PUB	170f60cf3570197896e39a0ff0485955
Brain_SOMAscan1.3k_expr_matrix_Washu_Cruchaga_2023_DS-ADRD-IRB-PUB.txt	fsa000066	Expression matrix	2023.11.07	2023-11-07	DS-ADRD-IRB-PUB	2ee31c618d858d60feef791077ae70c8
Brain_SOMAscan1.3k_expr_matrix_Washu_Cruchaga_2023_HMB-IRB-PUB.txt	fsa000066	Expression matrix	2023.11.07	2023-11-07	HMB-IRB-PUB	ba3921cae799ee0422ae3d36efa57767
CSF_SOMAscan1.3k_analyte_info.csv	fsa000066	Protein annotations	2023.11.07	2023-11-07	NONE	8d3e072922763346bc316fa0f1e02116
CSF_SOMAscan1.3k_cov_Washu_Cruchaga_2023_DS-ADRD-IRB-PUB.txt	fsa000066	Covariate file	2023.11.07	2023-11-07	DS-ADRD-IRB-PUB	5ae052be416d9e507d10c31839bb99b3
CSF_SOMAscan1.3k_expr_matrix_Washu_Cruchaga_2023_DS-ADRD-IRB-PUB.txt	fsa000066	Expression matrix	2023.11.07	2023-11-07	DS-ADRD-IRB-PUB	1e4247d7023deabd381d2bcbaf87abb8
Plasma_SOMAscan1.3k_analyte_info.csv	fsa000066	Protein annotations	2023.11.07	2023-11-07	NONE	168cf1d717564d49ae4e4cf99e5674c2
plasma_SOMAscan1.3k_cov_Washu_Cruchaga_2023_DS-ADRD-IRB-PUB.txt	fsa000066	Covariate file	2023.11.07	2023-11-07	DS-ADRD-IRB-PUB	f2b7253411e129bb1d8454b693f34a14
plasma_SOMAscan1.3k_expr_matrix_Washu_Cruchaga_2023_DS-ADRD-IRB-PUB.txt	fsa000066	Expression matrix	2023.11.07	2023-11-07	DS-ADRD-IRB-PUB	a0ded01c605a817434a0f5e059c47e38
readme_2023_06	fsa000065	README	2023.11.07	2023-11-07	NONE	076eaf935f111a50db8b1430190ff420
readme_somascan1.3k_2023	fsa000066	README	2023.11.07	2023-11-07	NONE	097281271393aa0a7cfe7b887379e2f5
SOMAscan1.3k_qc_aptamer_remove.xlsx	fsa000066	QC Document	2023.11.07	2023-11-07	NONE	362ad9de06a1d764576955db8f8833a2
SOMAscan1.3k_qc_Washu_Cruchaga_NIAGADS.v1.docx	fsa000066	QC Document	2023.11.07	2023-11-07	NONE	423310e45d5ca3abe4621ecd9e4c57eb
brain_somascan1.3k_hg38.tar.gz	fsa000065	QTL Summary Statistics	2023.11.07	2023-11-07	NONE	c6c5fa3ccb7e780cb00760456efb7ca9
csf_somascan1.3k_hg38.tar.gz	fsa000065	QTL Summary Statistics	2023.11.07	2023-11-07	NONE	cda5603579e6bd3f81145adcace48d1f
plasma_somascan1.3k_hg38.tar.gz	fsa000065	QTL Summary Statistics	2023.11.07	2023-11-07	NONE	46bd879ecfb9d7a3a8a9a4ba27f20aaf
readme_covar	fsa000066	README	2023.11.07	2023-11-07	NONE	5e02d580a5fe66472a3e2b46a61e788f
Brain_SOMAscan1.3k_analyte_info.csv	fsa000065	Protein annotations	2023.11.07	2023-11-07	NONE	8ce8e518e517b90d266f5b90339602a6
CSF_SOMAscan1.3k_analyte_info.csv	fsa000065	Protein annotations	2023.11.07	2023-11-07	NONE	8d3e072922763346bc316fa0f1e02116
Plasma_SOMAscan1.3k_analyte_info.csv	fsa000065	Protein annotations	2023.11.07	2023-11-07	NONE	168cf1d717564d49ae4e4cf99e5674c2
Brain_SOMAscan1.3k_cov_Washu_Cruchaga_2023_ALL.txt	fsa000066	Covariate file	2023.11.07	2023-11-07	ALL	f371a6c0b521d09321de3cd0e3052b0d
Brain_SOMAscan1.3k_expr_matrix_Washu_Cruchaga_2023_ALL.txt	fsa000066	Expression matrix	2023.11.07	2023-11-07	ALL	284f55dc6a1ab71af9531c4490398a21
CSF_SOMAscan1.3k_cov_Washu_Cruchaga_2023_ALL.txt	fsa000066	Covariate file	2023.11.07	2023-11-07	ALL	5ae052be416d9e507d10c31839bb99b3
CSF_SOMAscan1.3k_expr_matrix_Washu_Cruchaga_2023_ALL.txt	fsa000066	Expression matrix	2023.11.07	2023-11-07	ALL	1e4247d7023deabd381d2bcbaf87abb8
plasma_SOMAscan1.3k_cov_Washu_Cruchaga_2023_ALL.txt	fsa000066	Covariate file	2023.11.07	2023-11-07	ALL	f2b7253411e129bb1d8454b693f34a14
plasma_SOMAscan1.3k_expr_matrix_Washu_Cruchaga_2023_ALL.txt	fsa000066	Expression matrix	2023.11.07	2023-11-07	ALL	a0ded01c605a817434a0f5e059c47e38

## Sheet: S3
Supplementary Table 3. Annotation table of 1305 proteins analyzed in SomaScan proteomics data
SomaSeqID	Target full name	Target	UniProt ID	Entrez gene symbol
X10336.3	E3 ubiquitin-protein ligase CHIP	CHIP	Q9UNE7	STUB1
X10337.83	CCAAT/enhancer-binding protein beta	CEBPB	P17676	CEBPB
X10339.48	Gamma-enolase	NSE	P09104	ENO2
X10342.55	E3 SUMO-protein ligase PIAS4	PIAS4	Q8N2W9	PIAS4
X10344.334	Interleukin-10 receptor subunit alpha	IL-10 Ra	Q13651	IL10RA
X10346.5	Signal transducer and activator of transcription 3	STAT3	P40763	STAT3
X10351.51	Interferon regulatory factor 1	IRF1	P10914	IRF1
X10356.21	Transcription factor AP-1	c-Jun	P05412	JUN
X10358.33	Induced myeloid leukemia cell differentiation protein Mcl-1	Mcl-1	Q07820	MCL1
X10361.25	2'-5'-oligoadenylate synthase 1	OAS1	P00973	OAS1
X10362.35	Myc proto-oncogene protein	c-Myc	P01106	MYC
X10363.13	Mothers against decapentaplegic homolog 3	SMAD3	P84022	SMAD3
X10364.6	Mothers against decapentaplegic homolog 2	SMAD2	Q15796	SMAD2
X10365.132	Interleukin-23	IL-23	P29460, Q9NPF7	IL12B IL23A
X10366.11	Platelet-derived growth factor receptor alpha	PDGFRA	P16234	PDGFRA
X10367.62	Interleukin-12	IL-12	P29459, P29460	IL12A IL12B
X10370.21	Signal transducer and activator of transcription 1-alpha/beta	STAT1	P42224	STAT1
X10372.18	Signal transducer and activator of transcription 6	STAT6	P42226	STAT6
X10990.21	Leucine-rich repeat serine/threonine-protein kinase 2	LRRK2	Q5S007	LRRK2
X11067.13	Osteocalcin	Osteocalcin	P02818	BGLAP
X11071.1	Interleukin-5	IL-5	P05113	IL5
X11081.1	Glycerol-3-phosphate dehydrogenase [NAD(+)], cytoplasmic	GPDA	P21695	GPD1
X11089.7	Immunoglobulin A	IgA	P01876 P01877	IGHA1 IGHA2
X11094.104	Galectin-10	LPPL	Q05315	CLC
X11096.57	HemK methyltransferase family member 2	HEMK2	Q9Y5N5	N6AMT1
X11098.1	Pyridoxal kinase	PDXK	O00764	PDXK
X11101.18	Toll-like receptor 4	TLR4	O00206	TLR4
X11102.22	Regenerating islet-derived protein 4	REG4	Q9BYZ8	REG4
X11103.24	Heat shock protein beta-1	HSP 27	P04792	HSPB1
X11104.13	Chitinase-3-like protein 1	YKL-40	P36222	CHI3L1
X11105.171	Alpha-enolase	Alpha enolase	P06733	ENO1
X11510.31	Apolipoprotein L1	Apo L1	O14791	APOL1
X11513.92	ADP-ribosyl cyclase/cyclic ADP-ribose hydrolase 1	CD38	P28907	CD38
X11514.196	CD59 glycoprotein	CD59	P13987	CD59
X11516.7	Fatty acid-binding protein, liver	FABPL	P07148	FABP1
X12060.28	Growth/differentiation factor 11	GDF-11	O95390	GDF11
X13088.397	Betacellulin	BTC	P35070	BTC
X13089.6	Hypoxia-inducible factor 1-alpha	HIF-1a	Q16665	HIF1A
X13090.17	Protein S100-A6	S100A6	P06703	S100A6
X13093.6	Secreted and transmembrane protein 1	SECTM1	Q8WVN6	SECTM1
X13094.75	R-spondin-3	RSPO3	Q9BXY4	RSPO3
X13095.51	Lithostathine-1-alpha	PSP	P05451	REG1A
X13097.11	Bcl-2-like protein 2	Apoptosis regulator Bcl-W	Q92843	BCL2L2
X13098.93	Vascular endothelial growth factor D	VEGF-D	O43915	FIGF
X13101.60	Sclerostin	SOST	Q9BQB4	SOST
X13102.1	Protein FAM3D	FAM3D	Q96BQ1	FAM3D
X13103.125	Chorionic somatomammotropin hormone	CSH	P0DML2 P0DML3	CSH1 CSH2
X13104.32	Ephrin-B1	EFNB1	P98172	EFNB1
X13105.7	Synaptosomal-associated protein 25	SNP25	P60880	SNAP25
X13107.9	Ly6/PLAUR domain-containing protein 3	LYPD3	O95274	LYPD3
X13109.82	Neuronal growth regulator 1	NEGR1	Q7Z3B1	NEGR1
X13111.79	B-cell lymphoma 6 protein	BCL6	P41182	BCL6
X13112.179	Follistatin-related protein 1	FSTL1	Q12841	FSTL1
X13113.7	Osteopontin	Osteopontin	P10451	SPP1
X13114.50	Lumican	Lumican	P51884	LUM
X13116.25	CD177 antigen	CD177	Q8N6Q3	CD177
X13117.232	Choline/ethanolamine kinase	CHKB	Q9Y259	CHKB
X13118.5	SPARC-related modular calcium-binding protein 1	SMOC1	Q9H4F8	SMOC1
X13119.26	Protein Z-dependent protease inhibitor	protein Z inhibitor	Q9UK55	SERPINA10
X13122.19	Leucine-rich repeat transmembrane protein FLRT2	FLRT2	O43155	FLRT2
X13123.3	Leucine-rich repeat transmembrane protein FLRT3	FLRT3	Q9NZU0	FLRT3
X13124.20	Immunoglobulin superfamily containing leucine-rich repeat protein 2	ISLR2	Q6UXK2	ISLR2
X13125.45	Vitronectin	Vitronectin	P04004	VTN
X13126.52	Desmocollin-2	DSC2	Q02487	DSC2
X13129.40	Low-density lipoprotein receptor	LDLR	P01130	LDLR
X13130.150	Hexokinase-2	HXK2	P52789	HK2
X13131.5	Hexokinase-1	HXK1	P19367	HK1
X13132.14	Semaphorin-5A	SEM5A	Q13591	SEMA5A
X13133.73	Latent-transforming growth factor beta-binding protein 4	LTBP4	Q8N2S1	LTBP4
X14114.18	PILR alpha-associated neural protein	PIANP	Q8IYJ0	PIANP
X14115.34	Adrenomedullin	Adrenomedullin	P35318	ADM
X14116.129	Protein S100-A4	S100A4	P26447	S100A4
X14120.2	E3 ubiquitin-protein ligase RNF43	RNF43	Q68DV7	RNF43
X14121.24	Tumor necrosis factor receptor superfamily member 10D	TRAIL R4	Q9UBN6	TNFRSF10D
X14122.132	E3 ubiquitin-protein ligase ZNRF3	ZNRF3	Q9ULT6	ZNRF3
X14123.34	Platelet receptor Gi24	GI24	Q9H7M9	C10orf54
X14124.6	Ephrin-A2	Ephrin-A2	O43921	EFNA2
X14125.5	Apolipoprotein M	ApoM	O95445	APOM
X14127.240	Interferon beta	IFN-b	P01574	IFNB1
X14128.121	Interferon alpha-10	IFN10	P01566	IFNA10
X14129.1	Interferon alpha-7	IFNA7	P01567	IFNA7
X14131.37	Ephrin-B2	EFNB2	P52799	EFNB2
X14132.21	HERV-H LTR-associating protein 2	HHLA2	Q9UM44	HHLA2
X14133.93	Interleukin-1 receptor type 2	IL-1 sRII	P27930	IL1R2
X14134.49	Amphoterin-induced protein 2	AMGO2	Q86SJ2	AMIGO2
X14135.3	Relaxin receptor 1	RXFP1	Q9HBX9	RXFP1
X14136.234	Complement component C1q receptor	C1QR1	Q9NPY3	CD93
X14139.16	Neuregulin-4	NRG4	Q8WWG1	NRG4
X14143.8	Histone H2B type 2-E	H2B2E	Q16778	HIST2H2BE
X14144.3	Histone H2A type 3	H2A3	Q7L7L0	HIST3H2A
X14146.92	Histone H3.1	H31	P68431	HIST1H3A
X14147.50	Interferon gamma	IFN-g	P01579	IFNG
X14149.9	Interleukin-36 beta	IL-1F8	Q9NZH7	IL36B
X14150.7	Interleukin-36 alpha	IL-1F6	Q9UHA7	IL36A
X14151.4	Ubiquitin-like protein ISG15	UCRP	P05161	ISG15
X14153.8	Ephrin-A3	Ephrin-A3	P52797	EFNA3
X14156.33	14-3-3 protein beta/alpha	14-3-3 protein beta/alpha	P31946	YWHAB
X14157.21	14-3-3 protein epsilon	14-3-3E	P62258	YWHAE
X14158.17	Annexin A5	Annexin V	P08758	ANXA5
X14583.49	Growth/differentiation factor 8	Myostatin	O14793	MSTN
X2182.54	Complement C4b	C4b	P0C0L4 P0C0L5	C4A C4B
X2190.55	Coagulation Factor XI	Coagulation Factor XI	P03951	F11
X2192.63	C-C motif chemokine 27	CTACK	Q9Y4X3	CCL27
X2201.17	Endostatin	Endostatin	P39060	COL18A1
X2211.9	Metalloproteinase inhibitor 1	TIMP-1	P01033	TIMP1
X2212.69	Tissue-type plasminogen activator	tPA	P00750	PLAT
X2247.20	Prokineticin-1	EG-VEGF	P58294	PROK1
X2278.61	Metalloproteinase inhibitor 2	TIMP-2	P16035	TIMP2
X2333.72	Transforming growth factor beta-1	TGF-b1	P01137	TGFB1
X2358.19	Vascular endothelial growth factor receptor 3	VEGF sR3	P35916	FLT4
X2381.52	Complement C5	C5	P01031	C5
X2418.55	Apolipoprotein E	Apo E	P02649	APOE
X2421.7	Brain-derived neurotrophic factor	BDNF	P23560	BDNF
X2429.27	Complement component C8	C8	P07357,P07358,P07360	C8A C8B C8G
X2431.17	Cathepsin G	Cathepsin G	P08311	CTSG
X2436.49	C-X-C motif chemokine 16	CXCL16, soluble	Q9H2A7	CXCL16
X2441.2	Fibroblast growth factor 10	FGF-10	O15520	FGF10
X2443.10	Fibroblast growth factor 8 isoform B	FGF-8B	P55075	FGF8
X2447.7	Group IIE secretory phospholipase A2	GIIE	Q9NZK7	PLA2G2E
X2449.1	Calcium-dependent phospholipase A2	GV	P39877	PLA2G5
X2468.62	C-C motif chemokine 20	MIP-3a	P78556	CCL20
X2474.54	Serum amyloid P-component	SAP	P02743	APCS
X2475.1	Mast/stem cell growth factor receptor Kit	SCF sR	P10721	KIT
X2480.58	Metalloproteinase inhibitor 3	TIMP-3	P35625	TIMP3
X2500.2	Angiopoietin-4	Angiopoietin-4	Q9Y264	ANGPT4
X2501.51	Cadherin-1	Cadherin E	P12830	CDH1
X2505.49	GDNF family receptor alpha-3	GFRa-3	O60609	GFRA3
X2514.65	Ephrin-B3	Ephrin-B3	Q15768	EFNB3
X2515.14	GDNF family receptor alpha-2	GFRa-2	O00451	GFRA2
X2516.57	C-C motif chemokine 21	6Ckine	O00585	CCL21
X2524.56	High mobility group protein B1	HMG-1	P09429	HMGB1
X2526.53	Tumor necrosis factor receptor superfamily member 11B	OPG	O00300	TNFRSF11B
X2558.51	Beta-endorphin	b-Endorphin	P01189	POMC
X2567.5	Complement factor I	Factor I	P05156	CFI
X2571.12	Insulin-like growth factor-binding protein 3	IGFBP-3	P17936	IGFBP3
X2578.67	C-C motif chemokine 2	MCP-1	P13500	CCL2
X2579.17	Matrix metalloproteinase-9	MMP-9	P14780	MMP9
X2580.83	Myeloperoxidase	Myeloperoxidase	P05164	MPO
X2585.2	Prolactin	PRL	P01236	PRL
X2597.8	Vascular endothelial growth factor A	VEGF	P15692	VEGFA
X2598.9	Tumor necrosis factor receptor superfamily member 9	4-1BB	Q07011	TNFRSF9
X2599.51	Tumor necrosis factor ligand superfamily member 9	4-1BB ligand	P41273	TNFSF9
X2602.2	Angiopoietin-2	Angiopoietin-2	O15123	ANGPT2
X2603.61	T-lymphocyte activation antigen CD80	B7	P33681	CD80
X2605.49	Tumor necrosis factor receptor superfamily member 8	CD30	P28908	TNFRSF8
X2607.54	Cytokine receptor-like factor 1:Cardiotrophin-like cytokine factor 1 Complex	CLF-1/CLC Complex	O75462 Q9UBD9	CRLF1 CLCF1
X2609.59	Cystatin-C	Cystatin C	P01034	CST3
X2611.72	Tyrosine-protein kinase receptor TYRO3	Dtk	Q06418	TYRO3
X2612.5	Eukaryotic translation initiation factor 5	eIF-5	P55010	EIF5
X2614.28	Ephrin-A4	Ephrin-A4	P52798	EFNA4
X2615.60	Ephrin-A5	Ephrin-A5	P52803	EFNA5
X2616.23	Receptor tyrosine-protein kinase erbB-2	ERBB2	P04626	ERBB2
X2617.56	Receptor tyrosine-protein kinase erbB-3	ERBB3	P21860	ERBB3
X2618.10	Receptor tyrosine-protein kinase erbB-4	ERBB4	Q15303	ERBB4
X2619.72	Tumor-associated calcium signal transducer 2	GA733-1 protein	P09758	TACSTD2
X2620.4	Interleukin-6 receptor subunit beta	gp130, soluble	P40189	IL6ST
X2622.18	Heme oxygenase 2	HO-2	P30519	HMOX2
X2623.54	Protein E7_HPV16	HPV E7 Type 16	P03129	Human-virus
X2624.31	Protein E7_HPV18	HPV E7 Type18	P06788	Human-virus
X2625.53	Heat shock protein HSP 90-alpha/beta	HSP 90a/b	P07900 P08238	HSP90AA1 HSP90AB1
X2630.12	Interleukin-1 Receptor accessory protein	IL-1 R AcP	Q9NPH3	IL1RAP
X2631.50	Interleukin-10 receptor subunit beta	IL-10 Rb	Q08334	IL10RB
X2632.5	Interleukin-12 receptor subunit beta-1	IL-12 Rb1	P42701	IL12RB1
X2633.52	Interleukin-13 receptor subunit alpha-1	IL-13 Ra1	P78552	IL13RA1
X2634.2	Cytokine receptor common subunit gamma	IL-2 sRg	P31785	IL2RG
X2635.61	Layilin	Layilin	Q6UX15	LAYN
X2636.10	Tumor necrosis factor receptor superfamily member 3	Lymphotoxin b R	P36941	LTBR
X2637.77	Macrophage mannose receptor 1	Macrophage mannose receptor	P22897	MRC1
X2638.12	Macrophage colony-stimulating factor 1 receptor	M-CSF R	P07333	CSF1R
X2640.3	Macrophage-stimulating protein receptor	MSP R	Q04912	MST1R
X2642.4	Platelet-activating factor acetylhydrolase IB subunit beta	PAFAH beta subunit	P68402	PAFAH1B2
X2643.57	Cadherin-3	P-Cadherin	P22223	CDH3
X2644.11	Protein kinase C alpha type	PKC-A	P17252	PRKCA
X2645.54	Protein kinase C zeta type	PKC-Z	Q05513	PRKCZ
X2647.66	Rab GDP dissociation inhibitor beta	Rab GDP dissociation inhibitor beta	P50395	GDI2
X2649.77	Intercellular adhesion molecule 3	sICAM-3	P32942	ICAM3
X2652.15	Urokinase plasminogen activator surface receptor	suPAR	Q03405	PLAUR
X2654.19	Tumor necrosis factor receptor superfamily member 1A	TNF sR-I	P19438	TNFRSF1A
X2658.27	NT-3 growth factor receptor	TrkC	Q16288	NTRK3
X2665.26	Tumor necrosis factor receptor superfamily member 17	BCMA	Q02223	TNFRSF17
X2666.53	Decorin	Bone proteoglycan II	P07585	DCN
X2668.70	Calpain I	Calpain I	P07384 P04632	CAPN1 CAPNS1
X2670.67	Creatine kinase M-type	CK-MM	P06732	CKM
X2677.1	Epidermal growth factor receptor	ERBB1	P00533	EGFR
X2681.23	Hepatocyte growth factor	HGF	P14210	HGF
X2682.68	60 kDa heat shock protein, mitochondrial	HSP 60	P10809	HSPD1
X2683.1	Complement C3b, inactivated	iC3b	P01024	C3
X2685.21	Insulin-like growth factor-binding protein 5	IGFBP-5	P24593	IGFBP5
X2686.67	Insulin-like growth factor-binding protein 6	IGFBP-6	P24592	IGFBP6
X2687.2	Melanoma-derived growth regulatory protein	MIA	Q16674	MIA
X2692.74	Phospholipase A2, membrane associated	NPS-PLA2	P14555	PLA2G2A
X2693.20	Oncostatin-M	OSM	P13725	OSM
X2695.25	Platelet endothelial cell adhesion molecule	PECAM-1	P16284	PECAM1
X2696.87	Persephin	Persephin	O60542	PSPN
X2697.7	Platelet factor 4	PF-4	P02776	PF4
X2700.56	Vitamin K-dependent protein S	Protein S	P07225	PROS1
X2704.74	Tumor necrosis factor receptor superfamily member 13B	TACI	O14836	TNFRSF13B
X2705.5	C-C motif chemokine 25	TECK	O15444	CCL25
X2706.69	Thyroxine-binding globulin	Thyroxine-Binding Globulin	P05543	SERPINA7
X2708.54	Tumor necrosis factor ligand superfamily member 18	TNFSF18	Q9UNG2	TNFSF18
X2711.6	Ciliary neurotrophic factor receptor subunit alpha	CNTFR alpha	P26992	CNTFR
X2714.78	Endothelial monocyte-activating polypeptide 2	EMAP-2	Q12904	AIMP1
X2715.25	Erythropoietin receptor	EPO-R	P19235	EPOR
X2719.3	Granulocyte colony-stimulating factor receptor	G-CSF-R	Q99062	CSF3R
X2723.9	Interleukin-37	IL-1F7	Q9NZH6	IL37
X2728.62	Laminin	Laminin	P25391, P07942, P11047	LAMA1 LAMB1 LAMC1
X2730.58	MHC class I polypeptide-related sequence A	MICA	Q29983	MICA
X2731.29	NADPH--cytochrome P450 reductase	NADPH-P450 Oxidoreductase	P16435	POR
X2734.49	Natural cytotoxicity triggering receptor 2	NKp44	O95944	NCR2
X2737.22	Protein NOV homolog	NovH	P48745	NOV
X2741.22	Sialic acid-binding Ig-like lectin 6	Siglec-6	O43699	SIGLEC6
X2742.68	Sialic acid-binding Ig-like lectin 7	Siglec-7	Q9Y286	SIGLEC7
X2743.5	Sonic hedgehog protein	Sonic Hedgehog	Q15465	SHH
X2744.57	Immunoglobulin G	IgG	P01857	IGHG1 IGHG2 IGHG3 IGHG4 IGK@ IGL@
X2746.56	Cytokine receptor-like factor 2	TSLP R	Q9HC73	CRLF2
X2747.3	NKG2D ligand 3	ULBP-3	Q9BZM4	ULBP3
X2748.3	Inhibin beta A chain	Activin A	P08476	INHBA
X2750.3	Apolipoprotein A-I	Apo A-I	P02647	APOA1
X2751.16	Azurocidin	Azurocidin	P20160	AZU1
X2752.62	Growth/differentiation factor 5	BMP-14	P43026	GDF5
X2753.2	Complement C1q subcomponent	C1q	P02745 P02746 P02747	C1QA C1QB C1QC
X2754.50	Complement C3	C3	P01024	C3
X2755.8	C3a anaphylatoxin des Arginine	C3adesArg	P01024	C3
X2760.2	Protein FAM107A	DRR1	O95990	FAM107A
X2761.49	Fibroblast growth factor 18	FGF-18	O76093	FGF18
X2762.30	Fibroblast growth factor 19	FGF-19	O95750	FGF19
X2763.66	Fibroblast growth factor 20	FGF-20	Q9NP95	FGF20
X2764.20	Fibroblast growth factor 9	FGF9	P31371	FGF9
X2765.4	Growth/differentiation factor 11/8	GDF-11/8	O95390 O14793	GDF11 MSTN
X2768.56	Hemopexin	Hemopexin	P02790	HPX
X2769.3	Protein Rev_HV2BE	HIV-2 Rev	P18093	Human-virus
X2770.51	C-C motif chemokine 1	I-309	P22362	CCL1
X2771.35	Insulin-like growth factor-binding protein 1	IGFBP-1	P08833	IGFBP1
X2773.50	Interleukin-10	IL-10	P22301	IL10
X2774.10	Interleukin-16	IL-16	Q14005	IL16
X2775.54	Interleukin-17F	IL-17F	Q96PD4	IL17F
X2778.10	Interleukin-22	IL-22	Q9GZX6	IL22
X2780.35	Lactotransferrin	Lactoferrin	P02788	LTF
X2781.63	C-C motif chemokine 4-like	LAG-1	Q8NHW4	CCL4L1
X2783.18	C-C motif chemokine 3-like 1	LD78-beta	P16619	CCL3L1
X2785.15	C-C motif chemokine 8	MCP-2	P80075	CCL8
X2788.55	Stromelysin-1	MMP-3	P08254	MMP3
X2789.26	Matrilysin	MMP-7	P09237	MMP7
X2790.54	Neutrophil-activating peptide 2	NAP-2	P02775	PPBP
X2794.60	Superoxide dismutase [Cu-Zn]	SOD	P00441	SOD1
X2796.62	Fibrinogen	Fibrinogen	P02671 P02675 P02679	FGA FGB FGG
X2797.56	Apolipoprotein B	Apo B	P04114	APOB
X2805.6	Angiotensin-converting enzyme 2	ACE2	Q9BYF1	ACE2
X2806.49	Activin receptor type-1B	Activin RIB	P36896	ACVR1B
X2809.25	A disintegrin and metalloproteinase with thrombospondin motifs 4	ADAMTS-4	O75173	ADAMTS4
X2811.27	Angiopoietin-1	Angiopoietin-1	Q15389	ANGPT1
X2813.11	Agouti-related protein	ART	O00253	AGRP
X2816.50	Basal Cell Adhesion Molecule	BCAM	P50895	BCAM
X2819.23	Cadherin-5	Cadherin-5	P33151	CDH5
X2822.56	CD97 antigen	CD97	P48960	CD97
X2823.7	COMM domain-containing protein 7	COMMD7	Q86VX2	COMMD7
X2826.53	Ectodysplasin-A, secreted form	EDA	Q92838	EDA
X2827.23	Fractalkine	Fractalkine/CX3CL-1	P78423	CX3CL1
X2828.82	Kunitz-type protease inhibitor 1	HAI-1	O43278	SPINT1
X2829.19	Interleukin-27	IL-27	Q8NEV9 Q14213	IL27 EBI3
X2831.29	Kallikrein-11	Kallikrein 11	Q9UBX7	KLK11
X2833.20	Kallikrein-4	Kallikrein 4	Q9Y5K2	KLK4
X2834.54	Kallikrein-8	kallikrein 8	O60259	KLK8
X2835.1	X-ray repair cross-complementing protein 6	Ku70	P12956	XRCC6
X2836.68	Neutrophil gelatinase-associated lipocalin	Lipocalin 2	P80188	LCN2
X2837.3	Hepatocyte growth factor receptor	Met	P08581	MET
X2838.53	Matrix metalloproteinase-17	MMP-17	Q9ULZ9	MMP17
X2839.2	Tumor necrosis factor ligand superfamily member 4	OX40 Ligand	P23510	TNFSF4
X2841.13	Secreted frizzled-related protein 3	sFRP-3	Q92765	FRZB
X2843.13	Kunitz-type protease inhibitor 2	SPINT2	O43291	SPINT2
X2844.53	Tyrosine-protein kinase receptor Tie-1, soluble	sTie-1	P35590	TIE1
X2846.24	Ubiquitin+1, truncated mutation for UbB	Ubiquitin+1	P62979	RPS27A
X2848.2	Wnt inhibitory factor 1	WIF-1	Q9Y5W5	WIF1
X2849.49	Allograft inflammatory factor 1	AIF1	P55008	AIF1
X2851.63	C5a anaphylatoxin	C5a	P01031	C5
X2853.68	Serine/threonine-protein kinase Chk1	CHK1	O14757	CHEK1
X2855.49	Mitogen-activated protein kinase 3	ERK-1	P27361	MAPK3
X2857.70	Glucocorticoid receptor	Glucocorticoid receptor	P04150	NR3C1
X2858.29	Histone acetyltransferase type B catalytic subunit	Hat1	O14929	HAT1
X2859.69	Histone deacetylase 8	HDAC8	Q9BY41	HDAC8
X2860.19	Importin subunit alpha-1	Karyopherin-a2	P52292	KPNA2
X2864.2	Dual specificity mitogen-activated protein kinase kinase 1	MEK1	Q02750	MAP2K1
X2865.77	Histone acetyltransferase KAT6A	MOZ	Q92794	KAT6A
X2869.68	Protein kinase C delta type	PKC-D	Q05655	PRKCD
X2870.29	Ras-related C3 botulinum toxin substrate 1	RAC1	P63000	RAC1
X2871.73	DNA repair protein RAD51 homolog 1	RAD51	Q06609	RAD51
X2875.15	TATA-box-binding protein	TBP	P20226	TBP
X2876.74	DNA topoisomerase 1	Topoisomerase I	P11387	TOP1
X2877.3	SUMO-conjugating enzyme UBC9	UBC9	P63279	UBE2I
X2878.66	Tyrosine-protein kinase Yes	YES	P07947	YES1
X2879.9	Alpha-1-antichymotrypsin	a1-Antichymotrypsin	P01011	SERPINA3
X2888.49	Complement component C7	C7	P10643	C7
X2889.37	Cardiotrophin-1	Cardiotrophin-1	Q16619	CTF1
X2890.59	C-C motif chemokine 28	CCL28	Q9NRJ3	CCL28
X2891.1	B-cell receptor CD22	CD22	P20273	CD22
X2900.53	C-C motif chemokine 14	HCC-1	Q16627	CCL14
X2906.55	Interleukin-4	IL-4	P05112	IL4
X2911.27	Midkine	Midkine	P21741	MDK
X2913.1	C-C motif chemokine 23	MPIF-1	P55773	CCL23
X2915.6	Proliferating cell nuclear antigen	PCNA	P12004	PCNA
X2917.3	Tumor necrosis factor ligand superfamily member 11	sRANKL	O14788	TNFSF11
X2925.9	Plasminogen activator inhibitor 1	PAI-1	P05121	SERPINE1
X2937.10	Apolipoprotein E (isoform E3)	Apo E3	P02649	APOE
X2938.55	Apolipoprotein E (isoform E4)	Apo E4	P02649	APOE
X2939.10	Artemin	Artemin	Q5T4W7	ARTN
X2942.50	Cytochrome c	Cytochrome c	P99999	CYCS
X2943.5	Cytochrome P450 3A4	Cytochrome P450 3A4	P08684	CYP3A4
X2944.66	Neuroblastoma suppressor of tumorigenicity 1	DAN	P41271	NBL1
X2945.25	Estrogen receptor	ER	P03372	ESR1
X2946.52	Complement factor D	Factor D	P00746	CFD
X2948.58	Growth hormone receptor	Growth hormone receptor	P10912	GHR
X2949.6	Group 10 secretory phospholipase A2	GX	O15496	PLA2G10
X2950.57	Insulin-like growth factor-binding protein 4	IGFBP-4	P22692	IGFBP4
X2952.75	Insulin-like growth factor I	IGF-I	P05019	IGF1
X2953.31	Luteinizing hormone	Luteinizing hormone	P01215, P01229	CGA LHB
X2960.66	Properdin	Properdin	P27918	CFP
X2961.1	Vitamin K-dependent protein C	Protein C	P04070	PROC
X2962.50	Parathyroid hormone-related protein	PTHrP	P12272	PTHLH
X2966.65	Stem Cell Growth Factor-beta	SCGF-beta	Q9Y240	CLEC11A
X2967.8	Vascular cell adhesion protein 1	VCAM-1	P19320	VCAM1
X2968.61	Tumor necrosis factor ligand superfamily member 15	TNFSF15	O95150	TNFSF15
X2969.11	Serine/threonine-protein kinase receptor R3	ALK-1	P37023	ACVRL1
X2970.60	Amphiregulin	AREG	P15514	AREG
X2972.57	Bone morphogenetic protein 7	BMP-7	P18075	BMP7
X2973.15	Platelet glycoprotein 4	CD36 ANTIGEN	P16671	CD36
X2974.61	Contactin-1	contactin-1	Q12860	CNTN1
X2975.19	Connective tissue growth factor	CTGF	P29279	CTGF
X2976.58	Desmoglein-1	Desmoglein-1	Q02413	DSG1
X2977.7	Tumor necrosis factor receptor superfamily member EDAR	EDAR	Q9UNE0	EDAR
X2979.8	C-X-C motif chemokine 5	ENA-78	P42830	CXCL5
X2981.9	Endothelial cell-selective adhesion molecule	ESAM	Q96AP7	ESAM
X2982.82	Galectin-4	Galectin-4	P56470	LGALS4
X2985.35	Growth-regulated alpha protein	Gro-a	P09341	CXCL1
X2986.49	Gro-beta/gamma	Gro-b/g	P19876 P19875	CXCL3 CXCL2
X2987.37	Histone H1.2	Histone H1.2	P16403	HIST1H1C
X2988.57	Inducible T-cell costimulator	ICOS	Q9Y6W8	ICOS
X2991.9	Interleukin-1 receptor type 1	IL-1 sRI	P14778	IL1R1
X2992.59	Interleukin-17 receptor A	IL-17 sR	Q96F46	IL17RA
X2993.1	Interleukin-18 receptor accessory protein	IL-18 Rb	O95256	IL18RAP
X2994.71	Interleukin-1 receptor-like 2	IL-1Rrp2	Q9HB29	IL1RL2
X2997.8	Junctional adhesion molecule B	JAM-B	P57087	JAM2
X2998.53	Junctional adhesion molecule C	JAM-C	Q9BX67	JAM3
X2999.6	Limbic system-associated membrane protein	LSAMP	Q13449	LSAMP
X3000.66	Mannose-binding protein C	MBL	P11226	MBL2
X3003.29	Natural cytotoxicity triggering receptor 3	NKp30	O14931	NCR3
X3004.67	Programmed cell death 1 ligand 2	PD-L2	Q9BQ51	PDCD1LG2
X3005.5	Tyrosine-protein phosphatase non-receptor type 1	PTP-1B	P18031	PTPN1
X3007.7	Sialic acid-binding Ig-like lectin 9	Siglec-9	Q9Y336	SIGLEC9
X3009.3	Transforming growth factor beta receptor type 3	TGF-b R III	Q03167	TGFBR3
X3010.53	Thymic stromal lymphopoietin	TSLP	Q969D9	TSLP
X3022.4	Cytotoxic T-lymphocyte protein 4	CTLA-4	P16410	CTLA4
X3024.18	Alpha-2-antiplasmin	a2-Antiplasmin	P08697	SERPINF2
X3025.50	Fibroblast growth factor 2	bFGF	P09038	FGF2
X3026.5	Calpastatin	Calpastatin	P20810	CAST
X3028.36	Ck-beta-8-1	Ck-b-8-1	P55773	CCL23
X3029.52	CD209 antigen	DC-SIGN	Q9NNX6	CD209
X3030.3	C-type lectin domain family 4 member M	DC-SIGNR	Q9H2X3	CLEC4M
X3032.11	Follicle stimulating hormone	FSH	P01215, P01225	CGA FSHB
X3033.57	Galectin-2	Galectin-2	P05162	LGALS2
X3034.1	Glial fibrillary acidic protein	GFAP	P14136	GFAP
X3035.80	Interleukin-19	IL-19	Q9UHD0	IL19
X3037.62	Interleukin-1 beta	IL-1b	P01584	IL1B
X3038.9	C-X-C motif chemokine 11	I-TAC	O14625	CXCL11
X3040.59	C-C motif chemokine 3	MIP-1a	P10147	CCL3
X3041.55	C-type mannose receptor 2	MRC2	Q9UBG0	MRC2
X3042.7	Myoglobin	Myoglobin	P02144	MB
X3043.49	SPARC	ON	P09486	SPARC
X3044.3	C-C motif chemokine 18	PARC	P55774	CCL18
X3045.72	Pleiotrophin	PTN	P21246	PTN
X3046.31	Resistin	resistin	Q9HD89	RETN
X3049.61	Trypsin-1	Trypsin	P07477	PRSS1
X3050.7	von Willebrand factor	vWF	P04275	VWF
X3052.8	Tumor necrosis factor ligand superfamily member 6, soluble form	Fas ligand, soluble	P48023	FASLG
X3053.49	Fms-related tyrosine kinase 3 ligand	Flt3 ligand	P49771	FLT3LG
X3054.3	Haptoglobin	Haptoglobin, Mixed Type	P00738	HP
X3055.54	Interleukin-4 receptor subunit alpha	IL-4 sR	P24394	IL4R
X3056.11	NKG2-D type II integral membrane protein	NKG2D	P26718	KLRK1
X3057.55	WNT1-inducible-signaling pathway protein 1	WISP-1	O95388	WISP1
X3059.50	Tumor necrosis factor ligand superfamily member 13B	BAFF	Q9Y275	TNFSF13B
X3060.43	Complement component C9	C9	P02748	C9
X3061.61	Cathepsin B	Cathepsin B	P07858	CTSB
X3065.65	Fibroblast growth factor 5	FGF-5	P12034	FGF5
X3066.12	Galectin-3	Galectin-3	P17931	LGALS3
X3067.67	Growth/differentiation factor 9	GDF-9	O60383	GDF9
X3069.52	Immunoglobulin M	IgM	P01871	IGHM IGJ IGK@ IGL@
X3070.1	Interleukin-2	IL-2	P60568	IL2
X3072.4	Interleukin-13	IL-13	P35225	IL13
X3073.51	Interleukin-18-binding protein	IL-18 BPa	O95998	IL18BP
X3074.6	Lipopolysaccharide-binding protein	LBP	P18428	LBP
X3077.66	Coagulation factor Xa	Coagulation Factor Xa	P00742	F10
X3078.1	Placenta growth factor	PlGF	P49763	PGF
X3079.62	Retinoic acid receptor responder protein 2	TIG2	Q99969	RARRES2
X3081.70	NKG2D ligand 1	ULBP-1	Q9BZM6	ULBP1
X3082.9	NKG2D ligand 2	ULBP-2	Q9BZM5	ULBP2
X3083.71	Tumor necrosis factor receptor superfamily member 27	XEDAR	Q9HAV5	EDA2R
X3091.70	Aurora kinase A	Aurora kinase A	O14965	AURKA
X3115.64	Mitogen-activated protein kinase 1	MK01	P28482	MAPK1
X3122.6	Diablo homolog, mitochondrial	SMAC	Q9NR28	DIABLO
X3132.1	Vascular endothelial growth factor C	VEGF-C	P49767	VEGFC
X3143.3	T-cell surface glycoprotein CD4	sCD4	P01730	CD4
X3151.6	Interleukin-2 receptor subunit alpha	IL-2 sRa	P01589	IL2RA
X3152.57	Tumor necrosis factor receptor superfamily member 1B	TNF sR-II	P20333	TNFRSF1B
X3166.92	Myeloid cell surface antigen CD33	Siglec-3	P20138	CD33
X3168.8	A disintegrin and metalloproteinase with thrombospondin motifs 5	ADAMTS-5	Q9UNA0	ADAMTS5
X3169.70	Alpha-L-iduronidase	IDUA	P35475	IDUA
X3170.6	Methionine aminopeptidase 2	AMPM2	P50579	METAP2
X3171.57	Amyloid beta A4 protein	amyloid precursor protein	P05067	APP
X3172.28	Arylsulfatase B	ARSB	P15848	ARSB
X3173.49	N-acylethanolamine-hydrolyzing acid amidase	ASAHL	Q02083	NAAA
X3174.2	A disintegrin and metalloproteinase with thrombospondin motifs 1	ATS1	Q9UHI8	ADAMTS1
X3175.51	A disintegrin and metalloproteinase with thrombospondin motifs 13	ATS13	Q76LX8	ADAMTS13
X3177.49	Carbonic anhydrase 4	Carbonic Anhydrase IV	P22748	CA4
X3178.5	Dipeptidyl peptidase 1	CATC	P53634	CTSC
X3179.51	Lysosomal protective protein	Cathepsin A	P10619	CTSA
X3181.50	Cathepsin S	Cathepsin S	P25774	CTSS
X3182.38	Ectonucleoside triphosphate diphosphohydrolase 1	CD39	P49961	ENTPD1
X3184.25	Coagulation factor VII	Coagulation Factor VII	P08709	F7
X3186.2	Complement C2	C2	P06681	C2
X3187.52	Cysteine-rich secretory protein 3	CRIS3	P54108	CRISP3
X3189.61	Enteropeptidase	Enterokinase	P98073	TMPRSS15
X3191.50	WAP, kazal, immunoglobulin, kunitz and NTR domain-containing protein 1	WFKN1	Q96NZ8	WFIKKN1
X3192.3	Cytosolic non-specific dipeptidase	Glutamate carboxypeptidase	Q96KP4	CNDP2
X3194.36	Platelet glycoprotein VI	GPVI	Q9HCN6	GP6
X3195.50	Granulysin	Granulysin	P22749	GNLY
X3196.6	Hyaluronan and proteoglycan link protein 1	HPLN1	P10915	HAPLN1
X3197.70	Insulin-degrading enzyme	IDE	P14735	IDE
X3198.4	Iduronate 2-sulfatase	IDS	P22304	IDS
X3199.54	Kallikrein-12	kallikrein 12	Q9UKR0	KLK12
X3200.49	Kallikrein-13	kallikrein 13	Q9UKR3	KLK13
X3201.49	Kallikrein-5	kallikrein 5	Q9Y337	KLK5
X3202.28	Kremen protein 2	KREM2	Q8NCW0	KREMEN2
X3204.2	Leukotriene A-4 hydrolase	LKHA4	P09960	LTA4H
X3206.4	Lymphatic vessel endothelial hyaluronic acid receptor 1	LYVE1	Q9Y5Y7	LYVE1
X3208.2	Matrilin-3	MATN3	O15232	MATN3
X3209.69	Matrix extracellular phosphoglycoprotein	MEPE	Q9NQ76	MEPE
X3210.1	Methionine aminopeptidase 1	METAP1	P53582	METAP1
X3212.30	Neutral ceramidase	ASAH2	Q9NR71	ASAH2
X3213.65	Nidogen-1	Nidogen	P14543	NID1
X3216.2	Polymeric immunoglobulin receptor	PIGR	P01833	PIGR
X3217.74	Glia-derived nexin	Protease nexin I	P07093	SERPINE2
X3220.40	Proto-oncogene tyrosine-protein kinase receptor Ret	RET	P07949	RET
X3221.54	Secreted frizzled-related protein 1	SARP-2	Q8N474	SFRP1
X3222.11	Semaphorin-3A	Semaphorin 3A	Q14563	SEMA3A
X3232.28	Tartrate-resistant acid phosphatase type 5	TrATPase	P13686	ACP5
X3234.23	Coiled-coil domain-containing protein 80	URB	Q76M96	CCDC80
X3235.50	WAP, Kazal, immunoglobulin, Kunitz and NTR domain-containing protein 2	WFKN2	Q8TEU8	WFIKKN2
X3280.49	Aggrecan core protein	Aggrecan	P16112	ACAN
X3281.19	Angiopoietin-related protein 3	ANGL3	Q9Y5C1	ANGPTL3
X3283.21	Transforming growth factor-beta-induced protein ig-h3	BGH3	Q15582	TGFBI
X3284.75	Biglycan	BGN	P21810	BGN
X3285.23	Complement C1r subcomponent	C1r	P00736	C1R
X3289.19	Carbonic anhydrase-related protein 10	Carbonic Anhydrase X	Q9NS85	CA10
X3290.50	CD109 antigen	CD109	Q6YHK3	CD109
X3291.30	Low affinity immunoglobulin epsilon Fc receptor	CD23	P06734	FCER2
X3292.75	CD48 antigen	CD48	P09326	CD48
X3293.2	CD5 antigen-like	CD5L	O43866	CD5L
X3294.55	Cryptic protein	CFC1	P0CG37	CFC1
X3296.92	Contactin-2	CNTN2	Q02246	CNTN2
X3298.52	Contactin-4	Contactin-4	Q8IWV2	CNTN4
X3299.29	Contactin-5	Contactin-5	O94779	CNTN5
X3302.58	Cystatin-F	CYTF	O76096	CST7
X3303.23	Cystatin-M	Cystatin M	Q15828	CST6
X3305.6	Delta-like protein 4	DLL4	Q9NR61	DLL4
X3309.2	Low affinity immunoglobulin gamma Fc region receptor II-a	FCG2A	P12318	FCGR2A
X3310.62	Low affinity immunoglobulin gamma Fc region receptor II-b	FCG2B	P31994	FCGR2B
X3311.27	Low affinity immunoglobulin gamma Fc region receptor III-B	FCG3B	O75015	FCGR3B
X3312.64	High affinity immunoglobulin gamma Fc receptor I	FCGR1	P12314	FCGR1A
X3313.21	Ficolin-2	FCN2	Q15485	FCN2
X3314.74	GDNF family receptor alpha-1	GFRa-1	P56159	GFRA1
X3315.15	Glypican-2	GPC2	Q8N158	GPC2
X3316.58	Heparin cofactor 2	Heparin cofactor II	P05546	SERPIND1
X3317.33	Serine protease HTRA2, mitochondrial	HTRA2	O43464	HTRA2
X3320.49	Insulin-like growth factor-binding protein 7	IGFBP-7	Q16270	IGFBP7
X3321.2	Interleukin-24	IL24	Q13007	IL24
X3322.52	Leucine-rich repeats and immunoglobulin-like domains protein 3	LRIG3	Q6UXM1	LRIG3
X3323.37	Low-density lipoprotein receptor-related protein 8	LRP8	Q14114	LRP8
X3324.51	T-lymphocyte surface antigen Ly-9	LY9	Q9HBG7	LY9
X3325.2	Matrilin-2	MATN2	O00339	MATN2
X3326.58	Cell adhesion molecule 1	Nectin-like protein 2	Q9BY67	CADM1
X3327.27	Netrin-4	NET4	Q9HB63	NTN4
X3329.14	Peptidoglycan recognition protein 1	PGRP-S	O75594	PGLYRP1
X3331.8	RGM domain family member B	RGMB	Q6NW40	RGMB
X3332.57	Hemojuvelin	RGM-C	Q6ZVN8	HFE2
X3336.50	Tissue factor pathway inhibitor	TFPI	P10646	TFPI
X3339.33	Thrombospondin-2	TSP2	P35442	THBS2
X3340.53	Thrombospondin-4	TSP4	P35443	THBS4
X3341.33	Tyrosine-protein kinase ABL1	ABL1	P00519	ABL1
X3343.1	Aminoacylase-1	Aminoacylase-1	Q03154	ACY1
X3344.60	Antithrombin-III	Antithrombin III	P01008	SERPINC1
X3346.72	Aurora kinase B	AURKB	Q96GD4	AURKB
X3347.9	beta-adrenergic receptor kinase 1	BARK1	P25098	ADRBK1
X3348.49	Bone morphogenetic protein 1	BMP-1	P13497	BMP1
X3350.53	Calcium/calmodulin-dependent protein kinase type II subunit alpha	CAMK2A	Q9UQM7	CAMK2A
X3351.1	Calcium/calmodulin-dependent protein kinase type II subunit beta	CAMK2B	Q13554	CAMK2B
X3352.80	Carbonic anhydrase 6	Carbonic anhydrase 6	P23280	CA6
X3356.50	Carbonic anhydrase 7	Carbonic anhydrase VII	P43166	CA7
X3357.67	Cyclin-dependent kinase 2:Cyclin-A2 complex	CDK2/cyclin A	P24941 P20248	CDK2 CCNA2
X3358.51	Cyclin-dependent kinase 5:Cyclin-dependent kinase 5 activator 1 complex	CDK5/p35	Q00535 Q15078	CDK5 CDK5R1
X3359.11	Cyclin-dependent kinase 8:Cyclin-C complex	CDK8/cyclin C	P49336 P24863	CDK8 CCNC
X3360.50	Serine/threonine-protein kinase Chk2	Chk2	O96017	CHEK2
X3361.26	C-type lectin domain family 4 member K	CLC4K	Q9UJ71	CD207
X3362.61	Chordin-like protein 1	CRDL1	Q9BU40	CHRDL1
X3363.31	Tyrosine-protein kinase CSK	CSK	P41240	CSK
X3364.76	Cathepsin L2	Cathepsin V	O60911	CTSV
X3365.7	Dickkopf-related protein 4	Dkk-4	Q9UBT3	DKK4
X3366.51	Extracellular matrix protein 1	ECM1	Q16610	ECM1
X3367.8	Fetuin-B	FETUB	Q9UGM5	FETUB
X3373.5	Granzyme H	Granzyme H	P20718	GZMH
X3374.49	Tyrosine-protein kinase HCK	HCK	P08631	HCK
X3376.49	Interleukin-17 receptor D	IL-17 RD	Q8NFM7	IL17RD
X3378.49	Kallikrein-7	Kallikrein 7	P49862	KLK7
X3379.29	Protein kinase C iota type	KPCI	P41743	PRKCI
X3381.24	Tyrosine-protein kinase Lyn, isoform B	LYNB	P07948	LYN
X3387.1	Serine/threonine-protein kinase PAK 3	PAK3	O75914	PAK3
X3388.58	Serine/threonine-protein kinase PAK 7	PAK7	Q9P286	PAK7
X3389.7	Plasma serine protease inhibitor	PCI	P05154	SERPINA5
X3390.72	PIK3CA/PIK3R1	PIK3CA/PIK3R1	P42336 P27986	PIK3CA PIK3R1
X3391.10	Phosphatidylinositol 4,5-bisphosphate 3-kinase catalytic subunit gamma isoform	PK3CG	P48736	PIK3CG
X3392.68	RAC-alpha/beta/gamma serine/threonine-protein kinase	PKB a/b/g	P31749 P31751 Q9Y243	AKT1 AKT2 AKT3
X3394.81	Serine/threonine-protein kinase PLK1	PLK-1	P53350	PLK1
X3396.54	Renin	Renin	P00797	REN
X3397.7	Tyrosine-protein phosphatase non-receptor type 11	SHP-2	Q06124	PTPN11
X3399.31	Stabilin-2	STAB2	Q8WWQ8	STAB2
X3400.49	Serine/threonine-protein kinase TBK1	TBK1	Q9UHD2	TBK1
X3401.8	Tyrosine-protein phosphatase non-receptor type 2	TCPTP	P17706	PTPN2
X3403.1	Tryptase beta-2	TPSB2	P20231	TPSB2
X3404.51	Tryptase gamma	TPSG1	Q9NRR2	TPSG1
X3405.6	Ubiquitin-fold modifier-conjugating enzyme 1	UFC1	Q9Y3C8	UFC1
X3412.7	Apoptosis regulator Bcl-2	Bcl-2	P10415	BCL2
X3413.50	Bcl-2-related protein A1	BFL1	Q16548	BCL2A1
X3414.40	Cytoplasmic tyrosine-protein kinase BMX	BMX	P51813	BMX
X3415.61	Bone sialoprotein 2	BSP	P21815	IBSP
X3416.2	Tyrosine-protein kinase BTK	BTK	Q06187	BTK
X3418.12	Calcium/calmodulin-dependent protein kinase type 1D	CAMK1D	Q8IU85	CAMK1D
X3419.49	Calcium/calmodulin-dependent protein kinase type II subunit delta	CAMK2D	Q13557	CAMK2D
X3420.21	Carbonic anhydrase 13	Carbonic anhydrase XIII	Q8N1Q1	CA13
X3421.54	Tumor necrosis factor ligand superfamily member 8	CD30 Ligand	P32971	TNFSF8
X3422.4	Cyclin-dependent kinase 1:G2/mitotic-specific cyclin-B1 complex	CDK1/cyclin B	P06493 P14635	CDC2 CCNB1
X3423.59	Chymase	Chymase	P23946	CMA1
X3427.63	Casein kinase II subunit alpha	CSK21	P68400	CSNK2A1
X3431.54	Ephrin type-A receptor 1	EphA1	P21709	EPHA1
X3432.21	Ephrin type-A receptor 3	EPHA3	P29320	EPHA3
X3434.34	Fibronectin Fragment 3	FN1.3	P02751	FN1
X3435.53	Fibronectin Fragment 4	FN1.4	P02751	FN1
X3437.80	Receptor-type tyrosine-protein kinase FLT3	Flt-3	P36888	FLT3
X3438.10	Follistatin-related protein 3	FSTL3	O95633	FSTL3
X3440.7	Granzyme A	granzyme A	P12544	GZMA
X3441.64	Glycogen synthase kinase-3 alpha/beta	GSK-3 alpha/beta	P49840 P49841	GSK3A GSK3B
X3443.61	Homeodomain-interacting protein kinase 3	HIPK3	Q9H422	HIPK3
X3445.53	Interleukin-15 receptor subunit alpha	IL-15 Ra	Q13261	IL15RA
X3446.7	Interleukin-18 receptor 1	IL-18 Ra	Q13478	IL18R1
X3447.64	Interleukin-8	IL-8	P10145	CXCL8
X3448.13	Insulin receptor	IR	P06213	INSR
X3449.58	Kallistatin	Kallistatin	P29622	SERPINA4
X3450.4	Kallikrein-6	Kallikrein 6	Q92876	KLK6
X3452.17	Tyrosine-protein kinase Lck	LCK	P06239	LCK
X3453.87	Tyrosine-protein kinase Lyn	LYN	P07948	LYN
X3457.57	Periostin	Periostin	Q15063	POSTN
X3459.49	Platelet-derived growth factor receptor beta	PDGF Rb	P09619	PDGFRB
X3461.58	Brevican core protein	PGCB	Q96GW7	BCAN
X3466.8	cAMP-dependent protein kinase catalytic subunit alpha	PRKACA	P17612	PRKACA
X3469.74	Ribosomal protein S6 kinase alpha-3	RPS6KA3	P51812	RPS6KA3
X3470.1	E-selectin	sE-Selectin	P16581	SELE
X3471.49	Serine/threonine-protein kinase 16	STK16	O75716	STK16
X3472.40	Baculoviral IAP repeat-containing protein 5	Survivin	O15392	BIRC5
X3473.78	Thrombopoietin Receptor	Thrombopoietin Receptor	P40238	MPL
X3474.19	Thrombospondin-1	Thrombospondin-1	P07996	THBS1
X3477.63	High affinity nerve growth factor receptor	TrkA	P04629	NTRK1
X3479.71	Trypsin-3	TRY3	P35030	PRSS3
X3480.7	Dual specificity protein phosphatase 3	DUS3	P51452	DUSP3
X3481.87	Xaa-Pro aminopeptidase 1	XPNPEP1	Q9NQW7	XPNPEP1
X3484.60	Angiotensinogen	Angiotensinogen	P01019	AGT
X3485.28	Beta-2-microglobulin	b2-Microglobulin	P61769	B2M
X3486.58	Fibroblast growth factor 1	b-ECGF	P05230	FGF1
X3487.32	C-X-C motif chemokine 13	BLC	O43927	CXCL13
X3488.64	Catalase	Catalase	P04040	CAT
X3489.9	Ciliary neurotrophic factor	CNTF	P26441	CNTF
X3494.71	Fibroblast growth factor 17	FGF-17	O60258	FGF17
X3495.15	C-X-C motif chemokine 6	GCP-2	P80162	CXCL6
X3497.13	Interferon alpha-2	IFN-aA	P01563	IFNA2
X3499.77	Interleukin-17B	IL-17B	Q9UHF5	IL17B
X3503.4	Integrin alpha-I: beta-1 complex	Integrin a1b1	P56199, P05556	ITGA1 ITGB1
X3504.58	Hepcidin	LEAP-1	P81172	HAMP
X3505.6	Lymphotoxin alpha1:beta2	Lymphotoxin a1/b2	P01374, Q06643	LTA LTB
X3506.49	Lymphotoxin alpha2:beta1	Lymphotoxin a2/b1	P01374, Q06643	LTA LTB
X3508.78	C-C motif chemokine 22	MDC	O00626	CCL22
X3509.1	C-C motif chemokine 15	MIP-5	Q16663	CCL15
X3514.49	Myeloblastin	Proteinase-3	P24158	PRTN3
X3516.60	Stromal cell-derived factor 1	SDF-1	P48061	CXCL12
X3518.54	Carboxypeptidase B2	TAFI	Q96IY4	CPB2
X3519.3	C-C motif chemokine 17	TARC	Q92583	CCL17
X3520.58	Transforming growth factor beta-3	TGF-b3	P10600	TGFB3
X3521.16	Thyroid Stimulating Hormone	TSH	P01215 P01222	CGA TSHB
X3522.57	Vasoactive Intestinal Peptide	Vasoactive Intestinal Peptide	P01282	VIP
X3534.14	CD40 ligand	CD40 ligand, soluble	P29965	CD40LG
X3535.84	Dickkopf-related protein 1	DKK1	O94907	DKK1
X3538.26	Aromatic-L-amino-acid decarboxylase	dopa decarboxylase	P20711	DDC
X3554.24	Adiponectin	Adiponectin	Q15848	ADIPOQ
X3580.25	Alpha-1-antitrypsin	a1-Antitrypsin	P01009	SERPINA1
X3581.53	Alpha-2-HS-glycoprotein	a2-HS-Glycoprotein	P02765	AHSG
X3583.54	Arylsulfatase A	Arylsulfatase A	P15289	ARSA
X3585.54	Basigin	BASI	P35613	BSG
X3587.53	Bone morphogenetic protein 10	BMP10	O95393	BMP10
X3591.51	Cadherin-6	Cadherin-6	P55285	CDH6
X3592.4	Calcium/calmodulin-dependent protein kinase type 1	CAMK1	Q14012	CAMK1
X3593.72	Caspase-3	Caspase-3	P42574	CASP3
X3594.6	Cathepsin E	CATE	P14091	CTSE
X3600.2	Chitotriosidase-1	Chitotriosidase-1	Q13231	CHIT1
X3601.54	Neural cell adhesion molecule L1-like protein	CHL1	O00533	CHL1
X3603.60	C-type lectin domain family 7 member A	CLC7A	Q9BXN2	CLEC7A
X3605.77	Mannan-binding lectin serine protease 1	MASP3	P48740	MASP1
X3606.2	Discoidin domain-containing receptor 2	Discoidin domain receptor 2	Q16832	DDR2
X3607.71	Dickkopf-related protein 3	DKK3	Q9UBP4	DKK3
X3608.12	Dipeptidyl peptidase 2	DPP2	Q9UHL4	DPP7
X3611.70	Endothelin-converting enzyme 1	Endothelin-converting enzyme 1	P42892	ECE1
X3612.6	Ephrin type-B receptor 4	EphB4	P54760	EPHB4
X3613.62	Ficolin-1	FCN1	O00602	FCN1
X3616.3	N-acetylglucosamine-6-sulfatase	GNS	P15586	GNS
X3617.80	Hepatocyte growth factor activator	HGFA	Q04756	HGFAC
X3620.67	Interleukin-22 receptor subunit alpha-1	IL22RA1	Q8N6P7	IL22RA1
X3622.33	Legumain	LGMN	Q99538	LGMN
X3623.84	Lymphocyte antigen 86	LY86	O95711	LY86
X3624.3	Serine protease 27	Marapsin	Q9BQR3	PRSS27
X3627.71	Membrane metallo-endopeptidase-like 1	MMEL2	Q495T6	MMEL1
X3628.3	Dual specificity mitogen-activated protein kinase kinase 2	MP2K2	P36507	MAP2K2
X3629.60	Serine/threonine-protein kinase MRCK beta	MRCKB	Q9Y5S2	CDC42BPB
X3630.27	Cell adhesion molecule 3	Nectin-like protein 1	Q8N126	CADM3
X3633.70	Nidogen-2	NID2	Q14112	NID2
X3634.5	Opioid-binding protein/cell adhesion molecule	OBCAM	Q14982	OPCML
X3635.76	OCIA domain-containing protein 1	OCAD1	Q9NX40	OCIAD1
X3636.37	Oxidized low-density lipoprotein receptor 1	OLR1	P78380	OLR1
X3640.14	alpha-2-macroglobulin receptor-associated protein	RAP	P30533	LRPAP1
X3642.4	SLAM family member 5	SLAF5	Q9UIB8	CD84
X3643.90	SLIT and NTRK-like protein 1	SLIK1	Q96PX8	SLITRK1
X3644.5	Dickkopf-like protein 1	Soggy-1	Q9UK85	DKKL1
X3646.7	Tyrosine-protein kinase Tec	TEC	P42680	TEC
X3647.49	Toll-like receptor 4:Lymphocyte antigen 96 complex	TLR4:MD-2 complex	O00206 Q9Y6Y9	TLR4 LY96
X3651.50	Vascular endothelial growth factor receptor 2	VEGF sR2	P35968	KDR
X3654.27	BMP-binding endothelial regulator protein	BMPER	Q8N8U9	BMPER
X3656.9	Cadherin-12	Cadherin-12	P55289	CDH12
X3657.74	Calcineurin subunit B type 1	Calcineurin B a	P63098	PPP3R1
X3666.17	Complement factor H-related protein 5	complement factor H-related 5	Q9BXR6	CFHR5
X3676.15	Cation-independent mannose-6-phosphate receptor	IGF-II receptor	P11717	IGF2R
X3681.87	Kallikrein-14	kallikrein 14	Q9P0G3	KLK14
X3684.78	Macrophage scavenger receptor types I and II	Macrophage scavenger receptor	P21757	MSR1
X3685.53	Membrane frizzled-related protein	MFRP	Q9BY79	MFRP
X3707.12	Serum albumin	Albumin	P02768	ALB
X3708.62	Alpha-2-macroglobulin	a2-Macroglobulin	P01023	A2M
X3709.4	Alanine aminotransferase 1	ALT	P24298	GPT
X3710.49	Angiostatin	Angiostatin	P00747	PLG
X3714.49	Creatine kinase M-type:Creatine kinase B-type heterodimer	CK-MB	P12277 P06732	CKB CKM
X3719.2	Cyclin-dependent kinase inhibitor 1B	p27Kip1	P46527	CDKN1B
X3723.1	Brain natriuretic peptide 32	BNP-32	P16860	NPPB
X3727.35	Peptide YY	PYY	P10082	PYY
X3728.52	Secretin	Secretin	P09683	SCT
X3738.54	Macrophage colony-stimulating factor 1	CSF-1	P09603	CSF1
X3758.68	Activated Protein C	Activated Protein C	P04070	PROC
X3761.4	Prostaglandin G/H synthase 2	COX-2	P35354	PTGS2
X3766.51	Syntaxin-1A	STX1a	Q16623	STX1A
X3773.15	Angiopoietin-1 receptor, soluble	sTie-2	Q02763	TEK
X3795.6	Disintegrin and metalloproteinase domain-containing protein 9	ADAM 9	Q13443	ADAM9
X3796.79	Angiopoietin-related protein 4	ANGL4	Q9BY76	ANGPTL4
X3797.1	Cadherin-2	Cadherin-2	P19022	CDH2
X3798.71	Carbonic anhydrase 9	Carbonic anhydrase 9	Q16790	CA9
X3799.11	Carbonic anhydrase 3	Carbonic anhydrase III	P07451	CA3
X3800.71	Creatine kinase B-type	CK-BB	P12277	CKB
X3802.50	Cystatin-S	Cystatin-S	P01036	CST4
X3803.10	Cystatin-D	CYTD	P28325	CST5
X3805.16	Endothelial cell-specific molecule 1	Endocan	Q9NQ30	ESM1
X3806.55	Ephrin type-A receptor 5	EphA5	P54756	EPHA5
X3807.1	Fibroblast growth factor 23	FGF23	Q9GZV9	FGF23
X3808.76	Fibroblast growth factor receptor 2	FGFR-2	P21802	FGFR2
X3809.1	Fibroblast growth factor receptor 3	FGFR-3	P22607	FGFR3
X3810.50	Tyrosine-protein kinase Fgr	FGR	P09769	FGR
X3813.3	Tyrosine-protein kinase Fyn	FYN	P06241	FYN
X3815.14	Interleukin-12 receptor subunit beta-2	IL-12 RB2	Q99665	IL12RB2
X3817.18	Protein kinase C theta type	KPCT	Q04759	PRKCQ
X3820.68	MAP kinase-activated protein kinase 2	MAPK2	P49137	MAPKAPK2
X3821.28	MAP kinase-activated protein kinase 5	MAPK5	Q8IW41	MAPKAPK5
X3822.54	MAP kinase-activated protein kinase 3	MAPKAPK3	Q16644	MAPKAPK3
X3823.9	Megakaryocyte-associated tyrosine-protein kinase	MATK	P42679	MATK
X3825.18	Mitogen-activated protein kinase 8	MK08	P45983	MAPK8
X3827.22	Serine/threonine-protein kinase PAK 6	PAK6	Q9NQU5	PAK6
X3828.54	Platelet-derived growth factor C	PDGF-CC	Q9NRA1	PDGFC
X3831.21	Phosphatidylinositol 3,4,5-trisphosphate 3-phosphatase and dual-specificity protein phosphatase PTEN	pTEN	P60484	PTEN
X3832.51	Protein-tyrosine kinase 6	PTK6	Q13882	PTK6
X3835.11	Toll-like receptor 2	TLR2	O60603	TLR2
X3836.51	Ubiquitin-fold modifier 1	UFM1	P61960	UFM1
X3839.60	AH receptor-interacting protein	AIP	O00170	AIP
X3844.2	Peptidyl-prolyl cis-trans isomerase A	Cyclophilin A	P62937	PPIA
X3845.51	Dynein light chain roadblock-type 1	DLRB1	Q9NP97	DYNLRB1
X3848.14	Glyceraldehyde-3-phosphate dehydrogenase	GAPDH, liver	P04406	GAPDH
X3852.19	DnaJ homolog subfamily B member 1	HSP 40	P25685	DNAJB1
X3853.56	Malate dehydrogenase, cytoplasmic	MDHC	P40925	MDH1
X3854.24	Nascent polypeptide-associated complex subunit alpha	NACA	Q13765	NACA
X3855.56	Peroxiredoxin-1	Peroxiredoxin-1	Q06830	PRDX1
X3858.5	Low molecular weight phosphotyrosine protein phosphatase	PPAC	P24666	ACP1
X3859.50	Proteasome subunit alpha type-1	PSA1	P25786	PSMA1
X3860.7	Proteasome subunit alpha type-6	PSA6	P60900	PSMA6
X3864.5	40S ribosomal protein S7	RS7	P62081	RPS7
X3865.53	Ribosomal protein S6 kinase alpha-5	RSK-like protein kinase	O75582	RPS6KA5
X3866.7	Ribosome maturation protein SBDS	SBDS	Q9Y3A5	SBDS
X3867.49	Seizure 6-like protein 2	SE6L2	Q6UXD5	SEZ6L2
X3868.8	Small glutamine-rich tetratricopeptide repeat-containing protein alpha	SGTA	O43765	SGTA
X3872.2	Translationally-controlled tumor protein	TCTP	P13693	TPT1
X3873.51	Thyroid peroxidase	TMA	P07202	TPO
X3874.8	Ubiquitin-conjugating enzyme E2 L3	UB2L3	P68036	UBE2L3
X3875.62	AT-rich interactive domain-containing protein 3A	ARI3A	Q99856	ARID3A
X3877.67	Calcium/calmodulin-dependent protein kinase kinase 1	CaMKK alpha	Q8N5S9	CAMKK1
X3879.50	Hsp90 co-chaperone Cdc37	CDC37	Q16543	CDC37
X3881.49	Dynein light chain 1, cytoplasmic	DLC8	P63167	DYNLL1
X3887.90	Importin subunit beta-1	IMB1	Q14974	KPNB1
X3888.8	Inhibitor of growth protein 1	ING1	Q9UK53	ING1
X3889.64	Lamin-B1	Lamin-B1	P20700	LMNB1
X3890.8	L-lactate dehydrogenase B chain	LDH-H 1	P07195	LDHB
X3891.56	Methyl-CpG-binding domain protein 4	MBD4	O95243	MBD4
X3893.64	Mesothelin	Mesothelin	Q13421	MSLN
X3894.15	N-acetyl-D-glucosamine kinase	NAGK	Q9UJ70	NAGK
X3897.61	Pyridoxal phosphate phosphatase	PLPP	Q96GD0	PDXP
X3898.5	26S proteasome non-ATPase regulatory subunit 7	PSD7	P51665	PSMD7
X3902.21	S-phase kinase-associated protein 1	SKP1	P63208	SKP1
X3903.49	Sorting nexin-4	Sorting nexin 4	O95219	SNX4
X3905.62	Ubiquitin-conjugating enzyme E2 N	UBE2N	P61088	UBE2N
X4122.12	Epithelial discoidin domain-containing receptor 1	discoidin domain receptor 1	Q08345	DDR1
X4123.60	Fibroblast growth factor 4	FGF-4	P08620	FGF4
X4124.24	Heat shock 70 kDa protein 1A	HSP 70	P0DMV8	HSPA1A
X4125.52	Advanced glycosylation end product-specific receptor, soluble	sRAGE	Q15109	AGER
X4126.22	Bactericidal permeability-increasing protein	BPI	P17213	BPI
X4127.75	Complement component C6	C6	P13671	C6
X4128.27	C-C motif chemokine 24	Eotaxin-2	O00175	CCL24
X4129.72	Complement factor B	Factor B	P00751	CFB
X4130.71	Fibroblast growth factor 6	FGF-6	P10767	FGF6
X4131.72	Fibronectin	Fibronectin	P02751	FN1
X4132.27	Follistatin	FST	P19883	FST
X4133.54	Granzyme B	Granzyme B	P10144	GZMB
X4134.4	Heparin-binding EGF-like growth factor	HB-EGF	Q99075	HBEGF
X4135.84	Immunoglobulin E	IgE	P01854	IGHE IGK@ IGL@
X4136.40	Interleukin-17D	IL-17D	Q8TAD2	IL17D
X4137.57	Interleukin-25	IL-17E	Q9H293	IL25
X4138.25	Interleukin-20	IL-20	Q9NYY1	IL20
X4139.71	Interleukin-6 receptor subunit alpha	IL-6 sRa	P08887	IL6R
X4140.3	Interleukin-7	IL-7	P13232	IL7
X4141.79	C-X-C motif chemokine 10	IP-10	P02778	CXCL10
X4143.74	Lymphotactin	Lymphotactin	P47992	XCL1
X4144.13	C-C motif chemokine 13	MCP-4	Q99616	CCL13
X4145.58	Neurotrophin-3	Neurotrophin-3	P20783	NTF3
X4146.58	Neurotrophin-4	Neurotrophin-5	P34130	NTF4
X4148.49	Pappalysin-1	PAPP-A	Q13219	PAPPA
X4149.8	Platelet-derived growth factor subunit B	PDGF-BB	P01127	PDGFB
X4150.75	Plasmin	Plasmin	P00747	PLG
X4151.6	Plasminogen	Plasminogen	P00747	PLG
X4152.58	Plasma kallikrein	Prekallikrein	P03952	KLKB1
X4153.11	Alpha-1-antichymotrypsin complex	alpha-1-antichymotrypsin complex	P01011	SERPINA3
X4154.57	P-selectin	P-Selectin	P16109	SELP
X4155.3	Tenascin	Tenascin	P24821	TNC
X4156.74	Transforming growth factor beta-2	TGF-b2	P61812	TGFB2
X4157.2	Thrombin	Thrombin	P00734	F2
X4158.54	Urokinase-type plasminogen activator	uPA	P00749	PLAU
X4159.130	Complement factor H	Factor H	P08603	CFH
X4160.49	72 kDa type IV collagenase	MMP-2	P08253	MMP2
X4162.54	Serotransferrin	Transferrin	P02787	TF
X4163.5	Histone H2A.z	Histone H2A.z	P0C0S5	H2AFZ
X4165.2	Thyroglobulin	Thyroglobulin	P01266	TG
X4179.57	14-3-3 protein family	2014-03-03	P31946, P62258, P61981, Q04917, P27348, P63104, P31947	YWHAB,YWHAE,YWHAG,YWHAH,YWHAQ,YWHAZ,SFN
X4184.43	Eukaryotic translation initiation factor 4E-binding protein 2	4EBP2	Q13542	EIF4EBP2
X4187.49	6-phosphogluconate dehydrogenase, decarboxylating	6-Phosphogluconate dehydrogenase	P52209	PGD
X4188.1	Aflatoxin B1 aldehyde reductase member 2	Aflatoxin B1 aldehyde reductase	O43488	AKR7A2
X4192.10	Alcohol dehydrogenase [NADP(+)]	AK1A1	P14550	AKR1A1
X4194.26	Acidic leucine-rich nuclear phosphoprotein 32 family member B	AN32B	Q92688	ANP32B
X4203.50	Cofilin-1	Cofilin-1	P23528	CFL1
X4209.60	Vacuolar protein sorting-associated protein VTA1 homolog	DRG-1	Q9NP79	VTA1
X4212.5	Epidermal growth factor receptor substrate 15-like 1	EP15R	Q9UBC2	EPS15L1
X4217.49	3-hydroxyacyl-CoA dehydrogenase type-2	ERAB	Q99714	HSD17B10
X4220.39	Tyrosine-protein kinase Fer	FER	P16591	FER
X4224.7	Heterogeneous nuclear ribonucleoprotein Q	HNRPQ	O60506	SYNCRIP
X4230.1	Eukaryotic translation initiation factor 4 gamma 2	IF4G2	P78344	EIF4G2
X4232.19	Insulin-like growth factor 1 receptor	IGF-I sR	P08069	IGF1R
X4234.8	Interleukin-1 receptor-like 1	IL-1 R4	Q01638	IL1RL1
X4237.70	Leucine carboxyl methyltransferase 1	LCMT1	Q9UIC8	LCMT1
X4238.4	Protein lin-7 homolog B	LIN7B	Q9HAP6	LIN7B
X4240.31	Pyruvate kinase PKM	M2-PK	P14618	PKM2
X4245.80	E3 ubiquitin-protein ligase Mdm2	MDM2	Q00987	MDM2
X4246.40	Neural cell adhesion molecule L1	NCAM-L1	P32004	L1CAM
X4249.64	Nucleoside diphosphate kinase B	NDP kinase B	P22392	NME2
X4250.23	NSFL1 cofactor p47	NSF1C	Q9UNZ2	NSFL1C
X4254.6	NudC domain-containing protein 3	NUDC3	Q8IVD9	NUDCD3
X4258.15	Proliferation-associated protein 2G4	PA2G4	Q9UQ80	PA2G4
X4261.55	Serum paraoxonase/arylesterase 1	paraoxonase 1	P27169	PON1
X4267.81	Pescadillo homolog	PESC	O00541	PES1
X4271.75	Prefoldin subunit 5	PFD5	Q99471	PFDN5
X4272.46	Glucose-6-phosphate isomerase	PHI	P06744	GPI
X4276.10	Phosphatidylethanolamine-binding protein 1	prostatic binding protein	P30086	PEBP1
X4278.14	Protein disulfide-isomerase	Protein disulfide-isomerase	P07237	P4HB
X4280.47	Proteasome subunit alpha type-2	PSA2	P25787	PSMA2
X4282.3	GTP-binding nuclear protein Ran	RAN	P62826	RAN
X4284.18	RNA-binding protein 39	RBM39	Q14498	RBM39
X4292.5	Alpha-soluble NSF attachment protein	SNAA	P54920	NAPA
X4294.16	Sphingosine kinase 1	Sphingosine kinase 1	Q9NYA1	SPHK1
X4297.62	Spondin-1	Spondin-1	Q9HCB6	SPON1
X4301.58	Thymidine kinase, cytosolic	Thymidine kinase	P04183	TK1
X4304.18	Ligand-dependent nuclear receptor corepressor-like protein	transcription factor MLR1, isoform CRA_b	Q8N3X6	LCORL
X4306.4	Transketolase	Transketolase	P29401	TKT
X4309.59	Triosephosphate isomerase	Triosephosphate isomerase	P60174	TPI1
X4314.12	dCTP pyrophosphatase 1	XTP3A	Q9H773	DCTPP1
X4318.12	Tyrosine-protein phosphatase non-receptor type 6	PTP-1C	P29350	PTPN6
X4322.28	Protein amnionless	AMNLS	Q9BXJ7	AMN
X4324.33	Cystatin-SA	CYTT	P09228	CST2
X4328.2	Brother of CDO	BOC	Q9BWV1	BOC
X4332.6	C-type lectin domain family 1 member B	CLC1B	Q9P126	CLEC1B
X4336.2	Serum amyloid A-1 protein	SAA	P0DJI8	SAA1
X4337.49	C-reactive protein	CRP	P02741	CRP
X4342.10	Intercellular adhesion molecule 1	sICAM-1	P05362	ICAM1
X4355.13	Death-associated protein kinase 2	DAPK2	Q9UIK4	DAPK2
X4359.87	Dual specificity tyrosine-phosphorylation-regulated kinase 3	DYRK3	O43781	DYRK3
X4374.45	Growth/differentiation factor 15	MIC-1	Q99988	GDF15
X4389.2	Desert hedgehog protein N-product	DHH	O43323	DHH
X4392.54	Fibroblast growth factor 12	FGF-12	P61328	FGF12
X4393.3	Fibroblast growth factor 16	FGF-16	O43320	FGF16
X4394.71	Fibroblast growth factor 8 isoform A	FGF-8A	P55075	FGF8
X4396.54	Interferon lambda-1	IFN-lambda 1	Q8IU54	IFNL1
X4397.26	Interferon lambda-2	IFN-lambda 2	Q8IZJ0	IFNL2
X4407.10	Hepatocyte growth factor-like protein	MSP	P26927	MST1
X4413.3	Antileukoproteinase	SLPI	P03973	SLPI
X4414.69	Pulmonary surfactant-associated protein D	SP-D	P35247	SFTPD
X4420.7	Disintegrin and metalloproteinase domain-containing protein 12	ADAM12	O43184	ADAM12
X4423.77	Bcl-2-like protein 1	BCL2-like 1 protein	Q07817	BCL2L1
X4428.1	Carbohydrate sulfotransferase 2	CHST2	Q9Y4C5	CHST2
X4429.51	Carbohydrate sulfotransferase 6	CHST6	Q9GZX3	CHST6
X4430.44	Collectin-11	Collectin Kidney 1	Q9BWP8	COLEC11
X4435.66	Ectonucleotide pyrophosphatase/phosphodiesterase family member 7	ENPP7	Q6UWV6	ENPP7
X4436.1	Ectonucleoside triphosphate diphosphohydrolase 3	ENTP3	O75355	ENTPD3
X4437.56	Ectonucleoside triphosphate diphosphohydrolase 5	ENTP5	O75356	ENTPD5
X4440.15	Fc receptor-like protein 3	FCRL3	Q96P31	FCRL3
X4449.67	Gremlin-1	GREM1	O60565	GREM1
X4450.26	Heterogeneous nuclear ribonucleoprotein A/B	hnRNP A/B	Q99729	HNRNPAB
X4452.9	Leucine-rich repeat transmembrane neuronal protein 1	LRRT1	Q86UE6	LRRTM1
X4453.83	Leucine-rich repeat transmembrane neuronal protein 3	LRRT3	Q86VH5	LRRTM3
X4455.89	Lactadherin	MFGM	Q08431	MFGE8
X4459.68	Proprotein convertase subtilisin/kexin type 7	PCSK7	Q16549	PCSK7
X4460.8	3-phosphoinositide-dependent protein kinase 1	PDPK1	O15530	PDPK1
X4464.10	Sialoadhesin	Sialoadhesin	Q9BZZ2	SIGLEC1
X4467.49	SPARC-like protein 1	SPARCL1	Q14515	SPARCL1
X4468.21	Sphingosine kinase 2	SPHK2	Q9NRA0	SPHK2
X4469.78	Carbohydrate sulfotransferase 15	ST4S6	Q7LFX5	CHST15
X4471.50	Protein-glutamine gamma-glutamyltransferase E	TGM3	Q08188	TGM3
X4472.5	Tropomyosin beta chain	Tropomyosin 2	P07951	TPM2
X4474.19	Ubiquitin	Ubiquitin	P62979	RPS27A
X4476.22	Tyrosine-protein kinase ZAP-70	ZAP70	P43403	ZAP70
X4479.14	Plasma protease C1 inhibitor	C1-Esterase Inhibitor	P05155	SERPING1
X4480.59	Complement C3b	C3b	P01024	C3
X4481.34	Complement C4	C4	P0C0L4, P0C0L5	C4A C4B
X4482.66	Complement C5b-C6 complex	C5b, 6 Complex	P01031,P13671	C5 C6
X4487.1	Fibroblast growth factor 7	FGF7	P21781	FGF7
X4490.65	Interleukin-3 receptor subunit alpha	IL-3 Ra	P26951	IL3RA
X4491.4	Interleukin-5 receptor subunit alpha	IL-5 Ra	Q01344	IL5RA
X4493.92	Interleukin-11	IL-11	P20809	IL11
X4495.33	Kininogen-1	Kininogen, HMW	P01042	KNG1
X4496.60	Macrophage metalloelastase	MMP-12	P39900	MMP12
X4498.62	Neural cell adhesion molecule 1, 120 kDa isoform	NCAM-120	P13591	NCAM1
X4499.21	Platelet-derived growth factor subunit A	PDGF-AA	P04085	PDGFA
X4500.50	Stem cell growth factor-alpha	SCGF-alpha	Q9Y240	CLEC11A
X4533.76	A disintegrin and metalloproteinase with thrombospondin motifs 15	ATS15	Q8TE58	ADAMTS15
X4534.10	Brain-specific serine protease 4	BSSP4	Q9GZN4	PRSS22
X4535.50	ADP-ribosyl cyclase/cyclic ADP-ribose hydrolase 2	BST1	Q10588	BST1
X4540.11	Chromobox protein homolog 5	CBX5	P45973	CBX5
X4541.49	Cell adhesion molecule-related/down-regulated by oncogenes	CDON	Q4KMG0	CDON
X4542.24	Clusterin	Clusterin	P10909	CLU
X4543.65	Collagen alpha-1(XXIII) chain	CONA1	Q86Y22	COL23A1
X4544.4	Connective tissue-activating peptide III	CTAP-III	P02775	PPBP
X4545.53	Mitochondrial import inner membrane translocase subunit TIM14	DnaJ homolog	Q96DA6	DNAJC19
X4546.27	Adhesion G protein-coupled receptor E2	EMR2	Q9UHX3	ADGRE2
X4547.59	Leucine-rich repeat transmembrane protein FLRT1	FLRT1	Q9NZU1	FLRT1
X4548.4	Galactoside 3(4)-L-fucosyltransferase	Fucosyltransferase 3	P21217	FUT3
X4549.78	Alpha-(1,3)-fucosyltransferase 5	FUT5	Q11128	FUT5
X4551.72	Adhesion G-protein coupled receptor G5	GP114	Q8IZF4	ADGRG5
X4553.65	Hepatoma-derived growth factor-related protein 2	HDGR2	Q7Z4V5	HDGFRP2
X4556.10	Interleukin-34	IL-34	Q6ZMJ4	IL34
X4557.61	Kin of IRRE-like protein 3	KIRR3	Q8IZU9	KIRREL3
X4559.64	Kynureninase	KYNU	Q16719	KYNU
X4561.65	Baculoviral IAP repeat-containing protein 7 Isoform beta	Livin B	Q96CA5	BIRC7
X4562.1	Neurexophilin-1	NXPH1	P58417	NXPH1
X4563.61	1-phosphatidylinositol 4,5-bisphosphate phosphodiesterase gamma-1	PLCG1	P19174	PLCG1
X4564.2	Plexin-C1	PLXC1	O60486	PLXNC1
X4566.24	R-spondin-2	RSPO2	Q6UXX9	RSPO2
X4567.82	SH2 domain-containing protein 1A	SH21A	O60880	SH2D1A
X4568.17	SLIT and NTRK-like protein 5	SLIK5	O94991	SLITRK5
X4569.52	VPS10 domain-containing receptor SorCS2	SORC2	Q96PQ0	SORCS2
X4588.1	Pancreatic hormone	PH	P01298	PPY
X4673.13	Interleukin-6	IL-6	P05231	IL6
X4693.72	3-hydroxyisobutyrate dehydrogenase, mitochondrial	3HIDH	P31937	HIBADH
X4697.59	Granulocyte-macrophage colony-stimulating factor	GM-CSF	P04141	CSF2
X4703.87	Lymphotoxin-alpha	TNF-b	P01374	LTA
X4706.17	Protein 4.1	41	P11171	EPB41
X4708.3	Estradiol 17-beta-dehydrogenase 1	17-beta-HSD 1	P14061	HSD17B1
X4712.28	Apolipoprotein D	Apo D	P05090	APOD
X4717.55	Interleukin-3	IL-3	P08700	IL3
X4718.5	Peptidyl-prolyl cis-trans isomerase B	PPIB	P23284	PPIB
X4719.58	Protein disulfide-isomerase A3	Protein disulfide isomerase A3	P30101	PDIA3
X4721.54	Trefoil factor 3	TFF3	Q07654	TFF3
X4763.31	Afamin	Afamin	P43652	AFM
X4769.10	Olfactomedin-4	Olfactomedin-4	Q6UX06	OLFM4
X4771.10	Acid sphingomyelinase-like phosphodiesterase 3a	ASM3A	Q92484	SMPDL3A
X4774.62	Protein FAM107B	FAM107B	Q9H098	FAM107B
X4775.34	Gelsolin	Gelsolin	P06396	GSN
X4785.30	Corticosteroid-binding globulin	CBG	P08185	SERPINA6
X4786.58	UMP-CMP kinase	Cytidylate kinase	P30085	CMPK1
X4792.51	gp41 C34 peptide, HIV	C34 gp41 HIV Fragment	Q70626	Human-virus
X4801.13	Lactoperoxidase	PERL	P22079	LPO
X4807.13	Collagen alpha-1(VIII) chain	CO8A1	P27658	COL8A1
X4811.33	Inter-alpha-trypsin inhibitor heavy chain H4	ITI heavy chain H4	Q14624	ITIH4
X4815.25	Thioredoxin domain-containing protein 12	TXD12	O95881	TXNDC12
X4829.43	14-3-3 protein sigma	STRATIFIN	P31947	SFN
X4831.4	L-Selectin	sL-Selectin	P14151	SELL
X4832.75	Tumor necrosis factor receptor superfamily member 10A	TRAIL R1	O00220	TNFRSF10A
X4834.61	Ephrin type-A receptor 2	Epithelial cell kinase	P29317	EPHA2
X4840.73	Granulocyte colony-stimulating factor	G-CSF	P09919	CSF3
X4842.62	Glypican-3	Glypican 3	P51654	GPC3
X4851.25	Interleukin-1 alpha	IL-1a	P01583	IL1A
X4859.6	Bone morphogenetic protein receptor type-1A	BMPR1A	P36894	BMPR1A
X4862.63	Bone morphogenetic protein receptor type-2	BMP RII	Q13873	BMPR2
X4866.59	BDNF/NT-3 growth factors receptor	TrkB	Q16620	NTRK2
X4867.15	Vascular endothelial growth factor A, isoform 121	VEGF121	P15692	VEGFA
X4874.3	Angiogenin	Angiogenin	P03950	ANG
X4876.32	Coagulation factor IX	Coagulation Factor IX	P00740	F9
X4878.3	Coagulation Factor X	Coagulation Factor X	P00742	F10
X4880.21	Growth/differentiation factor 2	GDF2	Q9UK05	GDF2
X4883.56	Insulin	Insulin	P01308	INS
X4886.3	C-C motif chemokine 7	MCP-3	P80098	CCL7
X4889.82	Protein Wnt-7a	WNT7A	O00755	WNT7A
X4890.10	Corticotropin	ACTH	P01189	POMC
X4891.50	Glucagon	Glucagon	P01275	GCG
X4900.8	C3a anaphylatoxin	C3a	P01024	C3
X4903.72	Calcineurin	Calcineurin	Q08209 P63098	PPP3CA PPP3R1
X4904.7	Caspase-2	Caspase-2	P42575	CASP2
X4905.63	Coactosin-like protein	Coactosin-like protein	Q14019	COTL1
X4906.35	Coagulation Factor V	Coagulation Factor V	P12259	F5
X4907.56	D-dimer	D-dimer	P02671 P02675 P02679	FGA FGB FGG
X4908.6	Endoglin	Endoglin	P17813	ENG
X4909.68	Galectin-8	Galectin-8	O00214	LGALS8
X4910.21	Phospholipase A2	GIB	P04054	PLA2G1B
X4911.49	Glutathione S-transferase P	Glutathione S-transferase Pi	P09211	GSTP1
X4912.17	Aspartate aminotransferase, cytoplasmic	GOT1	P17174	GOT1
X4913.78	C-C motif chemokine 16	HCC-4	O15467	CCL16
X4914.10	Human Chorionic Gonadotropin	HCG	P01215,P01233	CGA CGB
X4915.64	Hemoglobin	Hemoglobin	P69905, P68871	HBA1 HBB
X4916.2	Immunoglobulin D	IgD	P01880	IGHD IGK@ IGL@
X4917.62	Integrin alpha-V: beta-5 complex	Integrin aVb5	P06756, P18084	ITGAV ITGB5
X4920.10	Lysozyme C	Lysozyme	P61626	LYZ
X4922.13	C-C motif chemokine 19	MIP-3b	Q99731	CCL19
X4923.79	Muellerian-inhibiting factor	MIS	P03971	AMH
X4924.32	Interstitial collagenase	MMP-1	P03956	MMP1
X4925.54	Collagenase 3	MMP-13	P45452	MMP13
X4929.55	Sex hormone-binding globulin	SHBG	P04278	SHBG
X4930.21	Stanniocalcin-1	Stanniocalcin-1	P52823	STC1
X4931.59	Tissue Factor	TF	P13726	F3
X4956.2	Epiregulin	EPI	O14944	EREG
X4957.1	40S ribosomal protein SA	40S ribosomal protein SA	P08865	RPSA
X4959.2	Anterior gradient protein 2 homolog	AGR2	O95994	AGR2
X4960.72	Annexin A1	annexin I	P04083	ANXA1
X4961.17	Annexin A2	annexin II	P07355	ANXA2
X4962.52	Cerebral dopamine neurotrophic factor	ARMEL	Q49AH0	CDNF
X4963.19	cAMP-regulated phosphoprotein 19	ARP19	P56211	ARPP19
X4964.67	Endoplasmic reticulum aminopeptidase 1	ARTS1	Q9NZ08	ERAP1
X4965.27	ATP synthase subunit beta, mitochondrial	ATP synthase beta chain	P06576	ATP5B
X4967.1	Complement component 1 Q subcomponent-binding protein, mitochondrial	C1QBP	Q07021	C1QBP
X4968.50	Macrophage-capping protein	CAPG	P40121	CAPG
X4969.2	Carbonic anhydrase 1	Carbonic anhydrase I	P00915	CA1
X4970.55	Carbonic anhydrase 2	carbonic anhydrase II	P00918	CA2
X4971.1	Cathepsin Z	CATZ	Q9UBR2	CTSZ
X4973.18	Baculoviral IAP repeat-containing protein 3	cIAP-2	Q13489	BIRC3
X4976.57	Adapter molecule crk	CRK	P46108	CRK
X4978.54	Drebrin-like protein	DBNL	Q9UJU6	DBNL
X4979.34	Dermatopontin	DERM	Q07507	DPT
X4981.6	Desmocollin-3	DSC3	Q14574	DSC3
X4982.54	Elafin	Elafin	P19957	PI3
X4983.6	Endoplasmic reticulum resident protein 29	ERP29	P30040	ERP29
X4984.83	S-formylglutathione hydrolase	Esterase D	P10768	ESD
X4985.11	Fatty acid-binding protein, epidermal	FABPE	Q01469	FABP5
X4986.59	Focal adhesion kinase 1	FAK1	Q05397	PTK2
X4987.17	Immunoglobulin alpha Fc receptor	FCAR	P24071	FCAR
X4988.49	Fibroblast growth factor receptor 4	FGFR4	P22455	FGFR4
X4989.7	Fibrinogen gamma chain	Fibrinogen g-chain dimer	P02679	FGG
X4990.87	Platelet glycoprotein Ib alpha chain	GP1BA	P07359	GP1BA
X4991.12	Glypican-5	GPC5	P78333	GPC5
X4992.49	Granulins	GRN	P28799	GRN
X4993.16	Glutathione S-transferase A3	GSTA3	Q16772	GSTA3
X4994.178	Heterogeneous nuclear ribonucleoprotein K	hnRNP K	P61978	HNRNPK
X4995.16	15-hydroxyprostaglandin dehydrogenase [NAD(+)]	HPG-	P15428	HPGD
X4996.66	Histidine-rich glycoprotein	HRG	P04196	HRG
X4997.19	Eukaryotic initiation factor 4A-III	IF4A3	P38919	EIF4A3
X4998.50	Tyrosine-protein kinase JAK2	JAK2	O60674	JAK2
X5000.52	Galectin-3-binding protein	LG3BP	Q08380	LGALS3BP
X5001.6	Mammaglobin-B	Mammaglobin 2	O75556	SCGB2A1
X5002.76	Matrix metalloproteinase-14	MMP-14	P50281	MMP14
X5004.69	Mitogen-activated protein kinase 11	MK11	Q15759	MAPK11
X5005.4	Mitogen-activated protein kinase 12	MK12	P53778	MAPK12
X5006.71	Mitogen-activated protein kinase 13	MK13	O15264	MAPK13
X5007.1	Mitogen-activated protein kinase 14	MAPK14	Q16539	MAPK14
X5008.51	Superoxide dismutase [Mn], mitochondrial	Mn SOD	P04179	SOD2
X5009.11	Moesin	Moesin	P26038	MSN
X5011.11	Nicotinamide phosphoribosyltransferase	PBEF	P43490	NAMPT
X5012.67	Adenylate kinase isoenzyme 1	Myokinase, human	P00568	AK1
X5013.2	Chloride intracellular channel protein 1	NCC27	O00299	CLIC1
X5014.49	Cytoplasmic protein NCK1	NCK1	P16333	NCK1
X5015.15	Platelet-activating factor acetylhydrolase	PAFAH	Q13093	PLA2G7
X5016.61	Protein deglycase DJ-1	PARK7	Q99497	PARK7
X5017.19	Peroxiredoxin-5, mitochondrial	Peroxiredoxin-5	P30044	PRDX5
X5018.68	Peroxiredoxin-6	Peroxiredoxin-6	P30041	PRDX6
X5019.16	Ubiquitin carboxyl-terminal hydrolase isozyme L1	PGP9.5	P09936	UCHL1
X5020.50	Phosphoglycerate kinase 1	phosphoglycerate kinase 1	P00558	PGK1
X5021.13	Inorganic pyrophosphatase	PPase	Q15181	PPA1
X5023.23	Adenylosuccinate lyase	PUR8	P30566	ADSL
X5024.67	Retinoblastoma-associated protein	Rb	P06400	RB1
X5026.66	40S ribosomal protein S3	RS3	P23396	RPS3
X5028.59	Scavenger receptor cysteine-rich type 1 protein M130	sCD163	Q86VB7	CD163
X5029.3	Prolyl endopeptidase FAP	SEPR	Q12884	FAP
X5030.52	NAD-dependent protein deacetylase sirtuin-2	SIRT2	Q8IXJ6	SIRT2
X5031.10	Spectrin alpha chain, non-erythrocytic 1	SPTA2	Q13813	SPTAN1
X5032.64	FACT complex subunit SSRP1	SSRP1	Q08945	SSRP1
X5033.27	Tropomyosin alpha-1 chain	Tropomyosin 1 alpha chain	P09493	TPM1
X5034.79	Trypsin-2	Trypsin 2	P07478	PRSS2
X5035.7	Thymidylate synthase	TS	P04818	TYMS
X5036.50	Tumor necrosis factor-inducible gene 6 protein	TSG-6	P98066	TNFAIP6
X5060.62	Programmed cell death 1 ligand 1	B7-H1	Q9NZQ7	CD274
X5061.27	ICOS ligand	B7-H2	O75144	ICOSLG
X5062.60	CD226 antigen	CD226	Q15762	CD226
X5063.12	Natural killer cell receptor 2B4	CD244	Q9BZW8	CD244
X5065.8	CD83 antigen	CD83	Q01151	CD83
X5066.134	CMRF35-like molecule 6	CLM6	Q08708	CD300C
X5068.54	Cytotoxic and regulatory T-cell molecule	CRTAM	O95727	CRTAM
X5069.9	Complement decay-accelerating factor	DAF	P08174	CD55
X5070.76	Tumor necrosis factor receptor superfamily member 6B	DcR3	O95407	TNFRSF6B
X5076.53	Ephrin type-A receptor 10	EPHAA	Q5JZY3	EPHA10
X5077.28	Ephrin type-B receptor 2	EPHB2	P29323	EPHB2
X5078.82	Ephrin type-B receptor 6	EphB6	O15197	EPHB6
X5080.131	Transmembrane glycoprotein NMB	GPNMB	Q14956	GPNMB
X5082.51	X-linked interleukin-1 receptor accessory protein-like 2	IL-1 sR9	Q9NP60	IL1RAPL2
X5084.154	Interleukin-17 receptor B	IL-17B R	Q9NRM6	IL17RB
X5085.18	Interleukin-20 receptor subunit alpha	IL-20 Ra	Q9UHF4	IL20RA
X5087.5	Interleukin-22 receptor subunit alpha-2	IL-22BP	Q969J5	IL22RA2
X5088.175	Interleukin-23 receptor	IL-23 R	Q5VWK5	IL23R
X5089.11	Interleukin-7 receptor subunit alpha	IL-7 Ra	P16871	IL7R
X5090.49	Leukocyte immunoglobulin-like receptor subfamily B member 1	ILT-2	Q8NHL6	LILRB1
X5091.28	Leukocyte immunoglobulin-like receptor subfamily B member 2	ILT-4	Q8N423	LILRB2
X5092.51	Protein jagged-1	JAG1	P78504	JAG1
X5093.47	Protein jagged-2	JAG2	Q9Y219	JAG2
X5094.62	Junctional adhesion molecule-like	JAML1	Q86YT9	AMICA1
X5095.21	Killer cell immunoglobulin-like receptor 2DL4	KI2L4	Q99706	KIR2DL4
X5096.51	Killer cell immunoglobulin-like receptor 3DL2	KI3L2	P43630	KIR3DL2
X5097.14	Killer cell immunoglobulin-like receptor 3DS1	KI3S1	Q14943	KIR3DS1
X5098.79	Killer cell lectin-like receptor subfamily F member 1	KLRF1	Q9NZS2	KLRF1
X5099.14	Lymphocyte activation gene 3 protein	LAG-3	P18627	LAG3
X5100.53	Lysosome membrane protein 2	LIMP II	Q14108	SCARB2
X5102.55	MHC class I polypeptide-related sequence B	MICB	Q29980	MICB
X5103.30	Cell surface glycoprotein CD200 receptor 1	MO2R1	Q8TD46	CD200R1
X5104.57	Natural cytotoxicity triggering receptor 1	NKp46	O76036	NCR1
X5105.2	Reticulon-4 receptor	Nogo Receptor	Q9BZR6	RTN4R
X5106.52	Neurogenic locus notch homolog protein 2	NOTC2	Q04721	NOTCH2
X5107.7	Neurogenic locus notch homolog protein 1	Notch 1	P46531	NOTCH1
X5108.72	Neurogenic locus notch homolog protein 3	Notch-3	Q9UM47	NOTCH3
X5109.24	Neuronal cell adhesion molecule	Nr-CAM	Q92823	NRCAM
X5110.84	Neurexin-1-beta	NRX1B	P58400	NRXN1
X5111.15	Neurexin-3-beta	NRX3B	Q9HDB5	NRXN3
X5112.73	OX-2 membrane glycoprotein	OX2G	P41217	CD200
X5114.65	Prolactin receptor	Prolactin Receptor	P16471	PRLR
X5115.31	Tumor necrosis factor receptor superfamily member 19L	RELT	Q969Z4	RELT
X5116.62	Roundabout homolog 2	ROBO2	Q9HCK4	ROBO2
X5117.14	Roundabout homolog 3	ROBO3	Q96MS0	ROBO3
X5121.3	Semaphorin-6B	SEM6B	Q9H3T3	SEMA6B
X5122.92	Semaphorin-6A	Semaphorin-6A	Q9H2E6	SEMA6A
X5124.69	Intercellular adhesion molecule 5	sICAM-5	Q9UMF0	ICAM5
X5125.6	Sialic acid-binding Ig-like lectin 14	SIG14	Q08ET2	SIGLEC14
X5128.53	SLAM family member 6	SLAF6	Q96DU3	SLAMF6
X5129.12	Scavenger receptor class F member 1	SREC-I	Q14162	SCARF1
X5130.67	Scavenger receptor class F member 2	SREC-II	Q96GP6	SCARF2
X5131.15	Tumor necrosis factor receptor superfamily member 19	TAJ	Q9NS68	TNFRSF19
X5132.71	Interleukin-27 receptor subunit alpha	TCCR	Q6UWB1	IL27RA
X5133.17	TGF-beta receptor type-2	TGF-b R II	P37173	TGFBR2
X5134.52	Hepatitis A virus cellular receptor 2	TIMD3	Q8TDQ0	HAVCR2
X5138.50	Tumor necrosis factor receptor superfamily member 12A	TWEAKR	Q9NP84	TNFRSF12A
X5139.32	Netrin receptor UNC5C	UNC5H3	O95185	UNC5C
X5140.56	Netrin receptor UNC5D	UNC5H4	Q6UXZ4	UNC5D
X5178.5	High affinity cAMP-specific 3',5'-cyclic phosphodiesterase 7A	PDE7A	Q13946	PDE7A
X5183.53	AMP Kinase (alpha1beta1gamma1)	AMPK a1b1g1	Q13131 Q9Y478 P54619	PRKAA1 PRKAB1 PRKAG1
X5193.51	GTPase KRas	K-ras	P01116	KRAS
X5196.7	Glycylpeptide N-tetradecanoyltransferase 1	NMT1	P30419	NMT1
X5201.50	High affinity cGMP-specific 3',5'-cyclic phosphodiesterase 9A	PDE9A	O76083	PDE9A
X5202.4	Peptidyl-prolyl cis-trans isomerase D	PPID	Q08752	PPID
X5204.13	Proteasome activator complex subunit 3	PSME3	P61289	PSME3
X5223.59	Glucokinase regulatory protein	GCKR	Q14397	GCKR
X5225.50	Casein kinase II 2-alpha:2-beta heterotetramer	CK2-A1:B	P68400 P67870	CSNK2A1 CSNK2B
X5226.36	Casein kinase II 2-alpha':2-beta heterotetramer	CK2-A2:B	P19784 P67870	CSNK2A2 CSNK2B
X5227.60	[Pyruvate dehydrogenase (acetyl-transferring)] kinase isozyme 1, mitochondrial	PDK1	Q15118	PDK1
X5228.25	Kinesin-like protein KIF23	KIF23	Q02241	KIF23
X5229.90	Inosine-5'-monophosphate dehydrogenase 1	IMDH1	P20839	IMPDH1
X5230.99	3-hydroxy-3-methylglutaryl-coenzyme A reductase	HMGR	P04035	HMGCR
X5231.79	Proprotein convertase subtilisin/kexin type 9	PCSK9	Q8NBP7	PCSK9
X5236.2	Nuclear receptor subfamily 1 group D member 1	NR1D1	P20393	NR1D1
X5238.26	Peptidyl-prolyl cis-trans isomerase E	PPIE	Q9UNP9	PPIE
X5242.37	Dual specificity mitogen-activated protein kinase kinase 4	MP2K4	P45985	MAP2K4
X5244.12	Mitogen-activated protein kinase 9	JNK2	P45984	MAPK9
X5245.40	AMP Kinase (alpha2beta2gamma1)	AMPK a2b2g1	P54646 O43741 P54619	PRKAA2 PRKAB2 PRKAG1
X5246.64	cGMP-dependent 3',5'-cyclic phosphodiesterase	cGMP-stimulated PDE	O00408	PDE2A
X5248.68	Peptidyl-prolyl cis-trans isomerase F, mitochondrial	Cyclophilin F	P30405	PPIF
X5249.31	Serine/threonine-protein kinase 17B	DRAK2	O94768	STK17B
X5250.53	Inosine-5'-monophosphate dehydrogenase 2	IMDH2	P12268	IMPDH2
X5252.33	Dual 3',5'-cyclic-AMP and -GMP phosphodiesterase 11A	PDE11	Q9HCR9	PDE11A
X5253.1	Calcium/calmodulin-dependent 3',5'-cyclic nucleotide phosphodiesterase 1A	PDE1A	P54750	PDE1A
X5254.69	cGMP-inhibited 3',5'-cyclic phosphodiesterase A	PDE3A	Q14432	PDE3A
X5255.22	cAMP-specific 3',5'-cyclic phosphodiesterase 4D	PDE4D	Q08499	PDE4D
X5256.86	cGMP-specific 3',5'-cyclic phosphodiesterase	PDE5A	O76074	PDE5A
X5259.2	Mitogen-activated protein kinase kinase kinase 7:TGF-beta-activated kinase 1 and MAP3K7-binding protein 1 fusion	TAK1-TAB1	O43318 Q15750	MAP3K7 TAB1
X5260.80	Non-receptor tyrosine-protein kinase TYK2	TYK2	P29597	TYK2
X5261.13	Abelson tyrosine-protein kinase 2	ABL2	P42684	ABL2
X5262.57	Breast cancer anti-estrogen resistance protein 3	BCAR3	O75815	BCAR3
X5264.65	Calreticulin	calreticulin	P27797	CALR
X5265.12	GRB2-related adapter protein 2	GRB2-related adapter protein 2	O75791	GRAP2
X5268.49	Matrix metalloproteinase-16	MMP-16	P51512	MMP16
X5271.5	Ras-related C3 botulinum toxin substrate 3	RAC3	P60763	RAC3
X5272.55	SHC-transforming protein 1	SHC1	P29353	SHC1
X5275.28	Proto-oncogene vav	VAV	P15498	VAV1
X5280.68	Mitochondrial glutamate carrier 2	GHC2	Q9H1K4	SLC25A18
X5301.7	Eotaxin	Eotaxin	P51671	CCL11
X5307.12	Coagulation factor IXab	Coagulation Factor IXab	P00740	F9
X5308.89	Neutrophil elastase	Elastase	P08246	ELANE
X5312.49	Apolipoprotein E (isoform E2)	Apo E2	P02649	APOE
X5315.22	Troponin T, cardiac muscle	Troponin T	P45379	TNNT2
X5316.54	Prothrombin	Prothrombin	P00734	F2
X5328.33	Epidermal growth factor receptor variant III	EGFRvIII	P00533	EGFR
X5335.73	Annexin A6	annexin VI	P08133	ANXA6
X5337.64	T-lymphocyte activation antigen CD86	B7-2	P42081	CD86
X5339.49	Protein S100-A9	calgranulin B	P06702	S100A9
X5340.24	Caspase-10	Caspase-10	Q92851	CASP10
X5343.74	Carboxypeptidase E	CBPE	P16870	CPE
X5345.51	Cytoskeleton-associated protein 2	CKAP2	Q8WWK9	CKAP2
X5346.24	Copine-1	CPNE1	Q99829	CPNE1
X5347.59	G2/mitotic-specific cyclin-B1	Cyclin B1	P14635	CCNB1
X5349.69	Delta-like protein 1	DLL1	O00548	DLL1
X5350.14	Glypican-6	GPC6	Q9Y625	GPC6
X5351.52	Heterogeneous nuclear ribonucleoproteins A2/B1	hnRNP A2/B1	P22626	HNRNPA2B1
X5352.11	Tumor necrosis factor receptor superfamily member 14	HVEM	Q92956	TNFRSF14
X5353.89	Interleukin-1 receptor antagonist protein	IL-1Ra	P18510	IL1RN
X5354.11	Keratin, type I cytoskeletal 18	Keratin 18	P05783	KRT18
X5355.69	Tumor necrosis factor ligand superfamily member 14	LIGHT	O43557	TNFSF14
X5356.2	Macrophage migration inhibitory factor	MIF	P14174	MIF
X5357.60	Neuroligin-4, X-linked	NLGNX	Q8N0W4	NLGN4X
X5358.3	Osteomodulin	OMD	Q99983	OMD
X5359.65	Serine/threonine-protein kinase pim-1	PIM1	P11309	PIM1
X5360.9	RAC-beta serine/threonine-protein kinase	PKB beta	P31751	AKT2
X5363.51	Semaphorin-3E	Semaphorin 3E	O15041	SEMA3E
X5364.7	Protein SET	SET	Q01105	SET
X5383.14	Tumor necrosis factor receptor superfamily member 13C	BAFF Receptor	Q96RJ3	TNFRSF13C
X5384.67	Transcription factor IIIB 90 kDa subunit	BRF-1	Q92994	BRF1
X5392.73	Tumor necrosis factor receptor superfamily member 6	Fas, soluble	P25445	FAS
X5400.52	Leptin receptor	sLeptin R	P48357	LEPR
X5404.53	Tumor necrosis factor receptor superfamily member 21	DR6	O75509	TNFRSF21
X5410.53	Cadherin-15	CAD15	P55291	CDH15
X5412.53	CD27 antigen	CD27	P26842	CD27
X5424.55	Tumor necrosis factor receptor superfamily member 11A	RANK	Q9Y6Q6	TNFRSF11A
X5437.63	Fatty acid-binding protein, heart	FABP	P05413	FABP3
X5440.26	Troponin I, fast skeletal muscle	Troponin I, skeletal, fast twitch	P48788	TNNI2
X5441.67	Troponin I, cardiac muscle	Troponin I	P19429	TNNI3
X5443.62	Atrial natriuretic factor	ANP	P01160	NPPA
X5451.1	CD166 antigen	ALCAM	Q13740	ALCAM
X5452.71	Asialoglycoprotein receptor 1	ASGR1	P07306	ASGR1
X5456.59	Beta-Ala-His dipeptidase	CNDP1	Q96KN2	CNDP1
X5457.5	Collectin-12	COLEC12	Q5KU26	COLEC12
X5459.33	Cystatin-SN	CYTN	P01037	CST1
X5460.60	ATP-dependent RNA helicase DDX19B	DEAD-box protein 19B	Q9UMR2	DDX19B
X5462.62	Ficolin-3	Ficolin-3	O75636	FCN3
X5463.22	Growth arrest-specific protein 1	GAS1	P54826	GAS1
X5464.52	Growth factor receptor-bound protein 2	GRB2 adapter protein	P62993	GRB2
X5465.32	Heparan-sulfate 6-O-sulfotransferase 1	H6ST1	O60243	HS6ST1
X5467.15	Heat shock protein HSP 90-beta	HSP 90b	P08238	HSP90AB1
X5468.67	Interleukin-17 receptor C	IL-17 RC	Q8NAC3	IL17RC
X5470.69	Mediator of RNA polymerase II transcription subunit 1	MED-1	Q15648	MED1
X5475.10	Protein kinase C beta type (splice variant beta-II)	PKC-B-II	P05771	PRKCB
X5476.66	Protein kinase C gamma type	PKC-G	P05129	PRKCG
X5478.50	Glutamate carboxypeptidase 2	PSMA	Q04609	FOLH1
X5480.49	C-C motif chemokine 5	RANTES	P13501	CCL5
X5481.16	Ras GTPase-activating protein 1	RASA1	P20936	RASA1
X5482.61	Retinol-binding protein 4	RBP	P02753	RBP4
X5483.1	Repulsive guidance molecule A	RGMA	Q96B86	RGMA
X5484.63	40S ribosomal protein S3a	RS3A	P61247	RPS3A
X5486.73	Intercellular adhesion molecule 2	sICAM-2	P13598	ICAM2
X5487.7	SLAM family member 7	SLAF7	Q9NQ25	SLAMF7
X5488.74	Proto-oncogene tyrosine-protein kinase Src	SRCN1	P12931	SRC
X5489.18	Stress-induced-phosphoprotein 1	Stress-induced-phosphoprotein 1	P31948	STIP1
X5490.53	Testican-1	Testican-1	Q08629	SPOCK1
X5491.12	Testican-2	Testican-2	Q92563	SPOCK2
X5493.17	Serine/threonine-protein kinase WNK3	WNK3	Q9BYP7	WNK3
X5494.52	Small nuclear ribonucleoprotein F	RUXF	P62306	SNRPF
X5508.62	Cathepsin D	Cathepsin D	P07339	CTSD
X5509.7	Epidermal growth factor	EGF	P01133	EGF
X5526.53	Tumor necrosis factor receptor superfamily member 18	GITR	Q9Y5U5	TNFRSF18
X5532.53	Fibroblast growth factor receptor 1	bFGF-R	P11362	FGFR1
X5534.49	Tumor necrosis factor receptor superfamily member 10B	TRAIL R2	O14763	TNFRSF10B
X5542.22	Neuropilin-1	NRP1	O14786	NRP1
X5792.8	alpha-Fetoprotein	AFP	P02771	AFP
X5798.3	BH3-interacting domain death agonist	BID	P55957	BID
X5801.72	beta-nerve growth factor	b-NGF	P01138	NGF
X5803.24	Complement C3d fragment	C3d	P01024	C3
X5807.77	CD70 antigen	CD70	P32970	CD70
X5810.25	Teratocarcinoma-derived growth factor 1	Cripto	P13385	TDGF1
X5813.58	Erythropoietin	Epo	P01588	EPO
X5822.22	Glial cell line-derived neurotrophic factor	GDNF	P39905	GDNF
X5825.49	Interferon gamma receptor 1	IFN-g R1	P15260	IFNGR1
X5834.18	Interleukin-9	IL-9	P15248	IL9
X5837.49	Leukemia inhibitory factor receptor	LIF sR	P42702	LIFR
X5843.60	Histone-lysine N-methyltransferase EHMT2	NG36	Q96KQ7	EHMT2
X5846.24	Noggin	Noggin	Q13253	NOG
X5852.6	Protein S100-A12	S100A12	P80511	S100A12
X5854.60	Microtubule-associated protein tau	tau	P10636	MAPT
X5858.6	14-3-3 protein zeta/delta	14-3-3 protein zeta/delta	P63104	YWHAZ
X5861.78	3-hydroxyanthranilate 3,4-dioxygenase	3HAO	P46952	HAAO
X5864.10	Fructose-bisphosphate aldolase A	aldolase A	P04075	ALDOA
X5867.60	Arginase-1	ARGI1	P05089	ARG1
X5870.23	Bcl2-associated agonist of cell death	BAD	Q92934	BAD
X5879.51	Dynactin subunit 2	Dynactin subunit 2	Q13561	DCTN2
X5882.34	Elongation factor 1-beta	EF-1-beta	P24534	EEF1B2
X5885.55	Eukaryotic translation initiation factor 4H	eIF-4H	Q15056	EIF4H
X5888.29	Eukaryotic translation initiation factor 5A-1	eIF-5A-1	P63241	EIF5A
X5897.58	Gastrin-releasing peptide	Gastrin-releasing peptide	P07492	GRP
X5900.11	Histidine triad nucleotide-binding protein 1	HINT1	P49773	HINT1
X5903.91	Heat shock cognate 71 kDa protein	HSP70 protein 8	P11142	HSPA8
X5909.51	Nucleoside diphosphate kinase A	Nucleoside diphosphate kinase A	P15531	NME1
X5915.58	Peroxisomal targeting signal 1 receptor	PEX5	P50542	PEX5
X5918.5	Proteasome activator complex subunit 1	PSME1	Q06323	PSME1
X5921.58	Protein S100-A7	S100A7	P31151	S100A7
X5927.4	WNT1-inducible-signaling pathway protein 3	WISP-3	O95389	WISP3
X5934.1	Ferritin	Ferritin	P02794 P02792	FTH1 FTL
X5936.53	Tumor necrosis factor	TNF-a	P01375	TNF
X5939.42	Tumor necrosis factor ligand superfamily member 12	TWEAK	O43508	TNFSF12
X5947.90	Thrombopoietin	Tpo	P40225	THPO
X5954.62	Parathyroid hormone	PTH	P01270	PTH
X5957.30	Somatostatin-28	Somatostatin-28	P61278	SST
X6151.18	Dual specificity mitogen-activated protein kinase kinase 3	MP2K3	P46734	MAP2K3
X6152.111	Cellular tumor antigen p53	p53	P04637	TP53
X6641.60	PolyUbiquitin K48-linked	PolyUbiquitin K48	P0CG47	UBB
X6647.55	PolyUbiquitin K63-linked	PolyUbiquitin K63	P0CG48	UBC
X6649.51	Netrin-1	NET1	O95631	NTN1
X6653.58	Leukocyte surface antigen CD47	CD47	Q08722	CD47
X7624.19	Ankyrin-2	ANK2	Q01484	ANK2
X7625.27	14-3-3 protein theta	14-3-3 protein theta	P27348	YWHAQ
X7628.40	Cysteine-rich with EGF-like domain protein 1	CREL1	Q96HD1	CRELD1
X7638.30	Vesicular integral-membrane protein VIP36	Lectin, mannose-binding 2	Q12907	LMAN2
X7640.29	Low-density lipoprotein receptor-related protein 1B	LRP1B	Q9NZR2	LRP1B
X7648.9	Myosin-binding protein C, slow-type	MYPC1	Q00872	MYBPC1
X7655.11	N-terminal pro-BNP	N-terminal pro-BNP	P16860	NPPB
X7660.21	Tropomyosin alpha-4 chain	Tropomyosin 4	P67936	TPM4
X8446.4	Pituitary adenylate cyclase-activating polypeptide 27	PACAP-27	P18509	ADCYAP1
X8447.11	Appetite-regulating hormone	ghrelin	Q9UBU3	GHRL
X8450.36	Pituitary adenylate cyclase-activating polypeptide 38	PACAP-38	P18509	ADCYAP1
X8458.111	Alpha-synuclein	a-Synuclein	P37840	SNCA
X8459.10	Bone morphogenetic protein 6	BMP-6	P22004	BMP6
X8462.18	Somatotropin	HGH	P01241	GH1
X8463.2	Extracellular superoxide dismutase [Cu-Zn]	SOD3	P08294	SOD3
X8464.31	R-spondin-4	RSPO4	Q2I0M5	RSPO4
X8465.52	Cathepsin H	Cathepsin H	P09668	CTSH
X8467.9	Inhibin beta A chain:Inhibin beta B chain heterodimer	Activin AB	P08476 P09529	INHBA INHBB
X8468.19	Prostate-specific antigen	PSA	P07288	KLK3
X8469.41	Insulin-like growth factor-binding protein 2	IGFBP-2	P18065	IGFBP2
X8470.213	Ribonuclease H1	RNase H1	O60930	RNASEH1
X8474.6	Tyrosine-protein kinase transmembrane receptor ROR1	ROR1	Q01973	ROR1
X8476.11	Chromogranin-A	CgA	P10645	CHGA
X8479.4	Stromelysin-2	MMP-10	P09238	MMP10
X8480.29	EGF-containing fibulin-like extracellular matrix protein 1	FBLN3	Q12805	EFEMP1
X8484.24	Leptin	Leptin	P41159	LEP
X8485.7	Kelch-like ECH-associated protein 1	KEAP1	Q14145	KEAP1
X8488.33	Integrin alpha-IIb: beta-3 complex	gpIIbIIIa	P08514 P05106	ITGA2B ITGB3
X9168.31	C-C motif chemokine 26	Eotaxin-3	Q9Y258	CCL26
X9169.14	Small ubiquitin-related modifier 3	SUMO3	P55854	SUMO3
X9170.24	Interleukin-17A	IL-17	Q16552	IL17A
X9171.11	Cysteine and glycine-rich protein 3	CSRP3	P50461	CSRP3
X9172.69	Neutrophil collagenase	MMP-8	P22894	MMP8
X9173.21	Phosphoglucomutase-1	PGM1	P36871	PGM1
X9175.48	Down syndrome cell adhesion molecule	DSCAM	O60469	DSCAM
X9176.3	Mucin-1	MUC1	P15941	MUC1
X9177.6	Protein FAM3B	FAM3B	P58499	FAM3B
X9178.30	Neuregulin-1	NEUREGULIN-1	Q02297	NRG1
X9180.6	Interferon gamma receptor 2	INGR2	P38484	IFNGR2
X9182.3	Low-density lipoprotein receptor-related protein 1, soluble	sLRP1	Q07954	LRP1
X9183.7	Interferon alpha/beta receptor 1	IFN-a/b R1	P17181	IFNAR1
X9185.15	Trefoil factor 1	TFF1	P04155	TFF1
X9187.2	Non-histone chromosomal protein HMG-14	HMGN1	P05114	HMGN1
X9188.119	C-X-C motif chemokine 9	MIG	Q07325	CXCL9
X9190.7	CD63 antigen	CD63	P08962	CD63
X9191.8	Trefoil factor 2	Trefoil factor 2	Q03403	TFF2
X9196.8	Galectin-7	Galectin-7	P47929	LGALS7
X9197.4	Galectin-9	LEG9	O00182	LGALS9
X9199.6	Ubiquitin-conjugating enzyme E2 G2	UB2G2	P60604	UBE2G2
X9201.13	Transgelin-2	Transgelin-2	P37802	TAGLN2
X9202.309	ATP synthase subunit O, mitochondrial	ATPO	P48047	ATP5O
X9204.33	Pro-opiomelanocortin	Corticotropin-lipotropin	P01189	POMC
X9207.60	Quinone oxidoreductase-like protein 1	QORL1	O95825	CRYZL1
X9211.19	Pigment epithelium-derived factor	PEDF	P36955	SERPINF1
X9212.22	Cathepsin F	CATF	Q9UBX1	CTSF
X9213.24	Formimidoyltransferase-cyclodeaminase	FTCD	O95954	FTCD
X9215.117	Ubiquitin carboxyl-terminal hydrolase 25	UBP25	Q9UHP3	USP25
X9216.100	Plexin-B2	PLXB2	O15031	PLXNB2
X2732.58	Homeobox protein NANOG	NANOG	Q9H9S0	NANOG
X3730.81	Tumor necrosis factor receptor superfamily member 4	TNR4	P43489	TNFRSF4
X3847.56	Persulfide dioxygenase ETHE1, mitochondrial	ETHE1	O95571	ETHE1
X3896.5	Phosphoglycerate mutase 1	Phosphoglycerate mutase 1	P18669	PGAM1
X5430.66	Tyrosine-protein phosphatase non-receptor type substrate 1	SHPS1	P78324	SIRPA

## Sheet: S4
Supplementary Table 4. Pleiotropic regions and genetic regions associated with multiple proteins
Sorted by the number of proteins for each tissue
Tissue	Chromosome	pQTL start position	pQTL end position	Number of Proteins
Brain	19	51029311	52482037	3
Brain	2	102072305	102971757	2
Brain	19	44239955	45599439	2
Brain	19	54099074	55216712	2
CSF	19	44239955	45599439	15
CSF	19	48778970	51029311	7
CSF	6	31603441	32714887	6
CSF	1	169117086	170588635	5
CSF	6	30830391	31603441	5
CSF	17	34585779	36141651	5
CSF	6	32714887	33268720	4
CSF	11	101460390	104088908	4
CSF	19	51029311	52482037	4
CSF	19	54099074	55216712	4
CSF	21	40017600	41901419	4
CSF	1	159943258	162376931	3
CSF	3	45123661	46616010	3
CSF	9	114257521	115159681	3
CSF	9	132423455	134176000	3
CSF	12	6310587	8224940	3
CSF	1	10583	1961168	2
CSF	1	153208353	154797927	2
CSF	1	156366342	158057622	2
CSF	1	196207071	197342384	2
CSF	1	201620847	203365606	2
CSF	1	230549509	231954506	2
CSF	1	235656136	237392328	2
CSF	2	1777250	3926189	2
CSF	2	84913556	87738988	2
CSF	2	101205867	102072305	2
CSF	2	102072305	102971757	2
CSF	2	181401304	183492880	2
CSF	3	9501499	10977979	2
CSF	3	46616010	47685722	2
CSF	3	47685722	49279539	2
CSF	3	49279539	51797999	2
CSF	4	54563389	55681477	2
CSF	4	73726673	76209554	2
CSF	4	86613495	88316876	2
CSF	5	78327508	80097321	2
CSF	7	22468010	23431823	2
CSF	9	115159681	118559259	2
CSF	11	64037097	66131160	2
CSF	11	66131160	68238358	2
CSF	12	8878799	10328935	2
CSF	12	38833367	40422383	2
CSF	12	67515949	69432762	2
CSF	16	65904663	68807460	2
CSF	17	21387045	29007226	2
CSF	19	610729	2098397	2
CSF	19	6684874	8282629	2
CSF	19	11173352	13360313	2
CSF	21	33004691	33853161	2
Plasma	6	40377376	42070983	16
Plasma	3	185350467	187172556	6
Plasma	9	132423455	134176000	6
Plasma	19	44239955	45599439	4
Plasma	19	54099074	55216712	4
Plasma	1	196207071	197342384	3
Plasma	17	34585779	36141651	3
Plasma	19	48778970	51029311	3
Plasma	19	51029311	52482037	3
Plasma	1	201620847	203365606	2
Plasma	4	73726673	76209554	2
Plasma	6	30830391	31603441	2
Plasma	6	31603441	32714887	2
Plasma	9	115159681	118559259	2
Plasma	11	101460390	104088908	2
Plasma	11	116512631	117876395	2
Plasma	13	112918174	114344378	2
Plasma	16	71020125	72901251	2
Plasma	19	6684874	8282629	2
Plasma	20	23313153	24737088	2
Plasma	20	34225635	36332043	2

## Sheet: S5
Supplementary Table 5. Mendelian randomization (MR) results showing the evidence of causality of proteins for Alzheimer's disease
Tissue	Protein	Method	Number of SNPs	Beta	SE	p-value	FDR
Brain	IDUA	Wald ratio	1	0.522811	0.106568	9.30083e-07	3.3483e-05
Brain	Cathepsin H	Wald ratio	1	0.343106	0.0758738	6.1241e-06	0.000110234
Brain	Siglec-9	Wald ratio	1	0.414786	0.101392	4.29686e-05	0.000515623
Brain	ILT-2	Wald ratio	1	-0.55539	0.155321	0.000349215	0.00314294
Brain	Siglec-7	Wald ratio	1	0.619183	0.217901	0.004489	0.0323208
CSF	ILT-2	Inverse variance weighted	2	-0.728528	0.15948	4.92073e-06	0.000323353
CSF	Haptoglobin, Mixed Type	Inverse variance weighted	2	0.0365586	0.0115254	0.00151389	0.0399667
CSF	RUXF	Wald ratio	1	-4.45725	0.233692	4.21929e-81	1.11389e-78
CSF	SLAF5	Wald ratio	1	-1.64433	0.198091	1.03339e-16	1.36407e-14
CSF	ERBB1	Wald ratio	1	1.24451	0.217442	1.0441e-08	9.18812e-07
CSF	Cathepsin H	Wald ratio	1	0.234488	0.0518544	6.1241e-06	0.000323353
CSF	SHPS1	Wald ratio	1	0.221736	0.0508515	1.29786e-05	0.00057106
CSF	Siglec-9	Wald ratio	1	0.031755	0.00798311	6.95623e-05	0.00262349
CSF	Siglec-3	Wald ratio	1	0.202637	0.0555332	0.000263329	0.00868984
CSF	Galectin-3	Wald ratio	1	-0.524483	0.151933	0.000556335	0.0163192
Plasma	UBP25	Inverse variance weighted	2	0.738542	0.140091	1.35047e-07	1.1344e-06
Plasma	Hemopexin	Inverse variance weighted	2	-0.103273	0.0392713	0.00854529	0.0468133
Plasma	EMAP-2	Wald ratio	1	-1.92001	0.100213	8.1018e-82	1.02083e-79
Plasma	G-CSF	Wald ratio	1	1.55311	0.139341	7.48415e-29	4.71501e-27
Plasma	Survivin	Wald ratio	1	-3.64564	0.452831	8.22805e-16	7.40525e-15
Plasma	GV	Wald ratio	1	-3.37347	0.419025	8.22805e-16	7.40525e-15
Plasma	NKp44	Wald ratio	1	-4.32173	0.53681	8.22805e-16	7.40525e-15
Plasma	TCPTP	Wald ratio	1	-2.82458	0.350846	8.22805e-16	7.40525e-15
Plasma	transcription factor MLR1, isoform CRA_b	Wald ratio	1	-2.98286	0.370506	8.22805e-16	7.40525e-15
Plasma	TNF-b	Wald ratio	1	-2.31832	0.287963	8.22805e-16	7.40525e-15
Plasma	Enterokinase	Wald ratio	1	-2.31832	0.428174	8.22805e-16	7.40525e-15
Plasma	AURKB	Wald ratio	1	-2.66224	0.330681	8.22805e-16	7.40525e-15
Plasma	Carbonic Anhydrase X	Wald ratio	1	-3.46914	0.430908	8.22805e-16	7.40525e-15
Plasma	RNF43	Wald ratio	1	-2.85054	0.354071	8.22805e-16	7.40525e-15
Plasma	LCMT1	Wald ratio	1	-3.26156	0.405124	8.22805e-16	7.40525e-15
Plasma	CD22	Wald ratio	1	-3.13736	0.389698	8.22805e-16	7.40525e-15
Plasma	IDUA	Wald ratio	1	0.55515	0.11316	9.30083e-07	7.3244e-06
Plasma	Cathepsin H	Wald ratio	1	0.264334	0.0584544	6.1241e-06	4.53904e-05
Plasma	Siglec-3	Wald ratio	1	0.172601	0.0476317	0.000290468	0.00203328
Plasma	Galectin-3	Wald ratio	1	-0.792689	0.226719	0.000471669	0.00312791
Plasma	Fucosyltransferase 3	Wald ratio	1	0.228145	0.0742436	0.00211978	0.0133546
Plasma	TIMD3	Wald ratio	1	-0.366581	0.127253	0.0039675	0.0236976
Plasma	SREC-I	Wald ratio	1	-0.364035	0.126953	0.00413768	0.0236976
Plasma	ARTS1	Wald ratio	1	-0.122862	0.0473281	0.00943272	0.0495218

## Sheet: S6
Supplementary Table 6. Co-localization analysis showing the evidence of one functional variant for AD risk and a protein
pQTL type: cis
Only included posterior probability (PP.H4.abf) greater than 0.8
Tissue	Protein	LOCUS	PP.H0.abf	PP.H1.abf	PP.H2.abf	PP.H3.abf	PP.H4.abf	Number of SNPs	Start Position	End Position	Index SNP for pQTL	pQTL: p-value	Index SNP for AD GWAS	AD GWAS: p-value
Brain	Cathepsin H	CTSH	4.73802e-10	3.23509e-09	0.000782503	0.00434801	0.9949	3011	78442615	79442615	chr15:78942615:G:A	2.47e-17	chr15:78936857:A:G	1.278e-06
Brain	Siglec-9	SIGLEC9	7.94343e-73	5.81266e-73	0.0492944	0.035156	0.9155	3481	50625272	51625272	chr19:51125272:A:G	1.65e-58	chr19:51122452:A:G	8.731e-05
CSF	ERBB1	EGFR	7.70251e-14	7.70251e-14	4.78517e-06	0.00361826	0.9964	4310	54353213	55353213	chr7:54853213:C:T	5.74e-16	chr7:54853213:C:T	9.926e-09
CSF	Cathepsin H	CTSH	1.62393e-88	1.11419e-87	0.00516933	0.034507	0.9603	3382	78442615	79442615	chr15:78942615:G:A	2.03e-88	chr15:78936857:A:G	1.28e-06
CSF	SHPS1	SIRPA	1.30065e-170	3.70789e-170	0.0139747	0.0388918	0.9471	3726	1414975	2414975	chr20:1914975:C:A	3.47e-125	chr20:413334:A:G	1.855e-06
CSF	Siglec-9	SIGLEC9	0	0	0.0490519	0.0373781	0.9136	3791	50625272	51625272	chr19:51125272:A:G	2.36e-291	chr19:51122452:A:G	8.731e-05
CSF	Interleukin-34	IL34	1.04737e-31	4.64853e-31	0.0363317	0.160448	0.803221	1318	70127728	71127728	chr16:70627728:C:G	5.84e-35	chr16:70704216:G:A	9.8e-06
Plasma	Cathepsin H	CTSH	2.99903e-22	2.0483e-21	0.00672274	0.0449672	0.948	3086	78442615	79442615	chr15:78942615:G:A	1.59e-31	chr15:78936857:A:G	1.28e-06
